# Supplementary material for: Spatially defined multicellular functional units in colorectal cancer revealed from single cell and spatial transcriptomics
Source: eLife. 2025 Dec 12;14:RP104815. doi: 10.7554/eLife.104815 (PMC12700527; doi:10.7554/eLife.104815)
Supplement: Supplementary file 1. [file elife-104815-supp1.xls]

## Sheet: mouse_sc_Endo01_vs_normality_DE
value	normality	enrichment	p_fisher	p_fisher_fdr_bh
Prex2	normal	enriched	0.000196169	0.0223957
Crispld1	normal	enriched	0.00035042	0.0364542
Tbc1d8	normal	enriched	1.33246e-05	0.0021057
Cavin2	normal	enriched	4.0672e-44	9.71528e-41
Mfsd6	normal	enriched	0.000323039	0.0342366
Eef1b2	dysplasic	enriched	8.88384e-06	0.00144434
Fn1	dysplasic	enriched	2.18906e-15	1.10532e-12
Igfbp5	dysplasic	enriched	2.75826e-06	0.000502359
Pnkd	normal	enriched	5.802e-05	0.00768314
Des	normal	enriched	9.70677e-07	0.000190775
Itm2c	dysplasic	enriched	3.25941e-16	1.76025e-13
Ptma	dysplasic	enriched	2.50332e-08	6.24381e-06
St8sia4	dysplasic	enriched	0.000430242	0.0430284
Inhbb	dysplasic	enriched	2.14415e-05	0.00322433
Actr3	dysplasic	enriched	8.34504e-05	0.0106422
Cxcr4	dysplasic	enriched	5.56631e-06	0.00097164
Pigr	normal	enriched	3.72298e-06	0.0006702
Tmcc2	normal	enriched	0.000169989	0.0196965
Atp2b4	normal	enriched	0.000227623	0.0255112
Prelp	normal	enriched	1.73946e-06	0.000327366
Btg2	normal	enriched	6.8025e-06	0.00114492
Csrp1	dysplasic	enriched	1.87061e-05	0.00287564
Tor1aip2	dysplasic	enriched	1.18816e-05	0.00189696
Fmo2	normal	enriched	2.47448e-13	1.03141e-10
Selp	dysplasic	enriched	1.34431e-25	1.30452e-22
Rgs5	normal	enriched	1.87633e-08	4.81534e-06
Pcp4l1	normal	enriched	7.11025e-18	4.3293e-15
Adamts4	dysplasic	enriched	5.23102e-05	0.00694183
Ackr1	normal	enriched	8.57133e-07	0.000170074
Mptx1	normal	enriched	1.69646e-09	4.92339e-07
Ephx1	normal	enriched	8.9745e-07	0.000176943
Degs1	dysplasic	enriched	1.64428e-11	5.83542e-09
Pfkfb3	dysplasic	enriched	1.77508e-07	3.81464e-05
Gm10851	dysplasic	enriched	2.26089e-07	4.82526e-05
Vim	dysplasic	enriched	1.1752e-27	1.40359e-24
Tubb4b	normal	enriched	2.3694e-05	0.00353735
Fut7	normal	enriched	0.00035042	0.0364542
Rpl7a	dysplasic	enriched	9.01215e-08	2.03531e-05
St6galnac6	normal	enriched	1.78075e-05	0.00274431
Rpl12	dysplasic	enriched	6.83248e-10	2.13235e-07
Hspa5	dysplasic	enriched	2.92688e-07	6.16192e-05
Fbxw2	normal	enriched	2.59936e-06	0.000476212
Ptgs1	normal	enriched	0.000193345	0.022114
Rpl35	dysplasic	enriched	8.36914e-13	3.33188e-10
Ssb	dysplasic	enriched	0.000233791	0.0260212
Hnrnpa3	dysplasic	enriched	0.000127783	0.0154399
Slc43a3	normal	enriched	8.57445e-21	6.57438e-18
Trp53i11	dysplasic	enriched	1.10299e-09	3.30929e-07
Cd82	dysplasic	enriched	2.86939e-05	0.00417345
Gm13889	normal	enriched	0.000489528	0.0481817
Lmo2	normal	enriched	1.25665e-06	0.000242377
Thbs1	dysplasic	enriched	4.90468e-28	5.97275e-25
Phgr1	normal	enriched	4.55536e-05	0.00619071
Ehd4	normal	enriched	0.000442269	0.0441601
Stard9	normal	enriched	0.000323039	0.0342366
Ckmt1	normal	enriched	5.3926e-19	3.56291e-16
Slc28a2	normal	enriched	4.05319e-05	0.00559394
AA467197	dysplasic	enriched	3.57437e-26	3.82741e-23
Usp50	dysplasic	enriched	5.75637e-06	0.000993069
Dusp2	dysplasic	enriched	3.95434e-13	1.62641e-10
Gm14005	dysplasic	enriched	3.86752e-08	9.30993e-06
Hspa12b	normal	enriched	6.59529e-05	0.00865977
Cdc25b	normal	enriched	0.000143568	0.0170244
Prnp	dysplasic	enriched	8.28246e-05	0.0105855
Thbd	normal	enriched	6.52305e-15	3.14047e-12
Cd93	dysplasic	enriched	1.49183e-10	4.87641e-08
Cst3	normal	enriched	1.7864e-112	1.38683e-108
Fkbp1a	dysplasic	enriched	4.4583e-27	5.12754e-24
Tcf15	normal	enriched	4.38187e-21	3.58079e-18
Rbck1	normal	enriched	0.000130961	0.0157931
Eif2s2	dysplasic	enriched	8.09661e-05	0.0103894
Map1lc3a	normal	enriched	9.73664e-09	2.5953e-06
Myl9	normal	enriched	9.6606e-12	3.5293e-09
Serinc3	normal	enriched	4.63674e-08	1.10757e-05
Pkig	dysplasic	enriched	0.000144778	0.0171268
Pltp	normal	enriched	2.13713e-30	2.94953e-27
Sulf2	normal	enriched	0.000376841	0.0385569
Tshz2	normal	enriched	4.95185e-08	1.17831e-05
Ctsz	normal	enriched	0.000404833	0.0408158
Psma7	dysplasic	enriched	5.68463e-06	0.000983425
Magix	normal	enriched	3.49249e-05	0.00497488
Rbm3	dysplasic	enriched	8.45446e-07	0.000168834
Mid1ip1	normal	enriched	0.000489528	0.0481817
Timp1	dysplasic	enriched	2.6622e-07	5.66227e-05
Pgrmc1	normal	enriched	0.000380963	0.0388507
Slc25a5	dysplasic	enriched	3.06828e-05	0.00444192
Rpl39	dysplasic	enriched	3.35884e-08	8.21277e-06
Apln	dysplasic	enriched	7.40136e-21	5.8186e-18
Rtl8a	normal	enriched	2.43747e-05	0.00361293
4930502E18Rik	dysplasic	enriched	4.51627e-05	0.00616456
Fhl1	normal	enriched	5.1223e-05	0.00685616
Flna	dysplasic	enriched	1.75304e-05	0.00270832
Rpl10	dysplasic	enriched	1.31244e-07	2.88022e-05
Maged1	dysplasic	enriched	0.000141828	0.0170244
Msn	dysplasic	enriched	6.1161e-19	3.99839e-16
Xist	normal	enriched	1.33724e-24	1.25834e-21
Pgk1	dysplasic	enriched	5.30567e-09	1.47105e-06
Cysltr1	normal	enriched	7.88354e-09	2.11955e-06
Sh3bgrl	dysplasic	enriched	0.000109534	0.0134176
Tspan6	dysplasic	enriched	7.64417e-14	3.41546e-11
Morf4l2	dysplasic	enriched	6.59086e-08	1.53308e-05
Rnf128	normal	enriched	0.000254864	0.0280152
Tsc22d3	normal	enriched	1.06713e-13	4.57068e-11
Sat1	dysplasic	enriched	4.36818e-20	3.22965e-17
Tmsb4x	dysplasic	enriched	1.58492e-18	1.01477e-15
Stmn2	normal	enriched	1.86647e-14	8.65069e-12
Fabp5	normal	enriched	6.71531e-20	4.9066e-17
Fabp4	normal	enriched	1.20731e-206	2.49937e-202
Rpl22l1	dysplasic	enriched	1.75752e-07	3.79001e-05
Anxa5	dysplasic	enriched	6.82186e-06	0.00114508
Noct	dysplasic	enriched	0.00022363	0.0251608
Dclk1	normal	enriched	1.47304e-07	3.20999e-05
Tm4sf1	dysplasic	enriched	2.58433e-06	0.000474858
Lxn	dysplasic	enriched	8.97017e-05	0.0113002
Gucy1a1	normal	enriched	3.21095e-14	1.47718e-11
Iqgap3	normal	enriched	8.28354e-05	0.0105855
Ssr2	dysplasic	enriched	3.95424e-05	0.00553113
Dpm3	normal	enriched	0.000232398	0.0259125
Slc50a1	normal	enriched	0.000390493	0.0395627
Adam15	normal	enriched	0.000155942	0.0182048
S100a1	normal	enriched	7.28278e-09	1.97513e-06
S100a13	normal	enriched	1.33964e-08	3.48115e-06
S100a6	dysplasic	enriched	1.79933e-35	2.94077e-32
S100a8	dysplasic	enriched	0.00022363	0.0251608
S100a11	dysplasic	enriched	4.4013e-11	1.48558e-08
S100a10	normal	enriched	1.17807e-10	3.91258e-08
Psmb4	dysplasic	enriched	3.43654e-05	0.00490643
Selenbp1	normal	enriched	0.000376841	0.0385569
Txnip	normal	enriched	1.15355e-28	1.49256e-25
Ppm1j	dysplasic	enriched	6.13973e-05	0.00809584
Rhoc	dysplasic	enriched	2.06726e-17	1.1999e-14
Gstm1	normal	enriched	8.0592e-13	3.22919e-10
Psma5	dysplasic	enriched	4.7123e-05	0.00637608
Palmd	normal	enriched	0.000157274	0.0183258
Usp53	normal	enriched	0.00035042	0.0364542
Tifa	dysplasic	enriched	8.7854e-05	0.01109
Rpl34	dysplasic	enriched	2.06727e-05	0.00313287
Gbp7	normal	enriched	1.56362e-06	0.000297883
Gbp2	dysplasic	enriched	0.000258336	0.0283467
Clca1	normal	enriched	0.000143167	0.0170244
Cyr61	dysplasic	enriched	5.47974e-06	0.00096137
Gng5	dysplasic	enriched	2.6238e-10	8.3566e-08
Adgrl2	dysplasic	enriched	0.000260927	0.0285301
Car8	normal	enriched	0.000143167	0.0170244
Gm11837	normal	enriched	0.00035042	0.0364542
Smim27	normal	enriched	0.000302237	0.0323633
Aqp7	normal	enriched	6.55951e-06	0.00111004
Ccl21a	normal	enriched	4.52193e-39	8.25997e-36
Tpm2	normal	enriched	2.90787e-28	3.68563e-25
Col15a1	dysplasic	enriched	8.55735e-06	0.00139859
Klf4	normal	enriched	1.18715e-11	4.23732e-09
Akap2	normal	enriched	0.000203234	0.0230751
Ugcg	dysplasic	enriched	1.4652e-05	0.00229793
Acer2	normal	enriched	9.14807e-05	0.0114546
Jun	normal	enriched	2.90957e-17	1.67316e-14
Lepr	normal	enriched	9.96547e-05	0.0123536
Pde4b	dysplasic	enriched	1.27557e-05	0.00202093
Plpp3	normal	enriched	1.58205e-10	5.14423e-08
Pdzk1ip1	normal	enriched	0.000254864	0.0280152
Cyp4b1	normal	enriched	4.05319e-05	0.00559394
Tspan1	normal	enriched	6.0402e-06	0.00103342
Rps8	dysplasic	enriched	1.5199e-08	3.93312e-06
Slc2a1	dysplasic	enriched	0.000198383	0.0226069
Gja4	normal	enriched	0.000488599	0.0481817
Rnf19b	dysplasic	enriched	1.56579e-05	0.00244949
Marcksl1	dysplasic	enriched	5.47759e-22	4.59718e-19
Fam167b	dysplasic	enriched	7.32559e-18	4.41712e-15
Sh3bgrl3	dysplasic	enriched	2.67463e-05	0.00390848
Rsrp1	normal	enriched	0.000238849	0.0265366
Clic4	dysplasic	enriched	5.57107e-06	0.00097164
Id3	normal	enriched	5.18806e-05	0.00691437
Alpl	normal	enriched	1.22785e-07	2.72347e-05
Rbp7	normal	enriched	7.35998e-26	7.61831e-23
Eno1	dysplasic	enriched	3.90899e-05	0.00548344
Tnfrsf9	dysplasic	enriched	4.56157e-19	3.04625e-16
Vwa1	dysplasic	enriched	2.45644e-08	6.15161e-06
Cd36	normal	enriched	1.74899e-43	4.02306e-40
Fgl2	normal	enriched	6.0402e-06	0.00103342
Reln	normal	enriched	1.37405e-05	0.00216042
Ywhah	dysplasic	enriched	1.33719e-05	0.00210781
Gm1673	normal	enriched	0.000376841	0.0385569
Mxd4	normal	enriched	0.000199726	0.0227183
Cytl1	normal	enriched	1.89217e-123	1.67879e-119
Hs3st1	normal	enriched	1.09806e-06	0.000214452
Rell1	dysplasic	enriched	0.000331665	0.0350313
Limch1	normal	enriched	8.13367e-06	0.00133992
Kit	dysplasic	enriched	2.40987e-05	0.00358915
Kdr	normal	enriched	3.47708e-06	0.000627754
Igfbp7	dysplasic	enriched	1.62478e-107	1.1212e-103
Cxcl1	dysplasic	enriched	1.12231e-12	4.43964e-10
Cxcl9	dysplasic	enriched	1.25813e-80	7.10342e-77
Cxcl10	dysplasic	enriched	2.60153e-52	9.50415e-49
Plac8	normal	enriched	8.51749e-10	2.61875e-07
Spp1	dysplasic	enriched	0.000465366	0.0463173
Gbp4	normal	enriched	0.000276156	0.0300367
Rpl5	dysplasic	enriched	0.00015555	0.0182048
Ttc28	normal	enriched	1.72782e-05	0.00267602
Rplp0	dysplasic	enriched	3.59112e-22	3.0552e-19
Rpl6	dysplasic	enriched	3.82988e-06	0.000685471
Aldh2	normal	enriched	2.47806e-11	8.59872e-09
Hcar1	normal	enriched	6.3201e-06	0.00107539
Ran	dysplasic	enriched	1.29681e-07	2.85602e-05
Eln	normal	enriched	2.74768e-11	9.42803e-09
Hspb1	normal	enriched	6.90068e-05	0.00904163
Upk3bl	normal	enriched	8.31699e-06	0.00136289
Rasa4	normal	enriched	0.000229661	0.0256535
Serpine1	dysplasic	enriched	4.85271e-77	2.31832e-73
Lamtor4	normal	enriched	2.51954e-06	0.000464328
Pdgfa	dysplasic	enriched	3.99767e-13	1.63342e-10
Actb	dysplasic	enriched	3.18328e-47	8.9864e-44
Fscn1	dysplasic	enriched	1.64734e-12	6.39435e-10
Pomp	dysplasic	enriched	3.34378e-07	7.01584e-05
Tfpi2	dysplasic	enriched	0.000146553	0.0173038
Gng11	dysplasic	enriched	1.16962e-06	0.000227
Ndufa4	normal	enriched	3.76991e-08	9.14586e-06
Cav1	normal	enriched	6.51765e-09	1.78319e-06
Calu	dysplasic	enriched	2.15236e-10	6.89045e-08
Podxl	normal	enriched	9.21505e-15	4.40238e-12
Akr1b8	dysplasic	enriched	2.373e-13	9.95796e-11
Bpgm	dysplasic	enriched	3.32316e-05	0.00475549
Creb3l2	dysplasic	enriched	0.000254144	0.0280152
Tmem176a	normal	enriched	0.000264132	0.0288299
Tril	normal	enriched	7.69345e-05	0.00995436
Mmrn1	normal	enriched	1.109e-09	3.31134e-07
Igkc	normal	enriched	9.16924e-14	4.01032e-11
Vamp5	normal	enriched	0.000293789	0.0316772
Tmsb10	dysplasic	enriched	1.82526e-107	1.1336e-103
Reg3b	normal	enriched	2.97774e-06	0.000540747
Actg2	normal	enriched	2.03443e-34	3.23974e-31
Cyp26b1	normal	enriched	4.79436e-05	0.00645898
Mgll	normal	enriched	8.08709e-21	6.27821e-18
Fbln2	normal	enriched	6.58746e-12	2.43524e-09
Slc6a6	normal	enriched	7.04603e-11	2.35269e-08
Adamts9	dysplasic	enriched	9.90007e-10	3.01399e-07
Arl6ip5	normal	enriched	0.000493151	0.0484614
Foxp1	normal	enriched	2.11224e-05	0.00318404
Rpl32	dysplasic	enriched	8.32008e-07	0.000166686
Ift122	dysplasic	enriched	3.91132e-05	0.00548344
Cxcl12	normal	enriched	4.1263e-34	6.40671e-31
Gapdh	dysplasic	enriched	2.55986e-30	3.38261e-27
Cd9	normal	enriched	0.000207644	0.0235327
Vwf	normal	enriched	8.16224e-06	0.00134107
Ntf3	normal	enriched	0.00035042	0.0364542
Ccnd2	normal	enriched	1.22324e-19	8.63301e-17
Apold1	dysplasic	enriched	1.23998e-05	0.00196957
Mgp	normal	enriched	1.52822e-31	2.31492e-28
Mgst1	normal	enriched	2.1848e-08	5.51582e-06
Kcnj8	dysplasic	enriched	7.72598e-06	0.00127955
Tmtc1	normal	enriched	0.000376841	0.0385569
Rps9	dysplasic	enriched	4.54252e-05	0.00618679
Ap2s1	dysplasic	enriched	2.52514e-05	0.00372509
Nova2	normal	enriched	0.000387953	0.0393696
Exoc3l2	normal	enriched	0.000107233	0.0131877
Apoe	normal	enriched	9.97597e-42	2.13644e-38
Bcam	normal	enriched	8.28732e-24	7.45931e-21
Plaur	dysplasic	enriched	2.04598e-07	4.38164e-05
Cd79a	normal	enriched	4.79436e-05	0.00645898
Lipe	normal	enriched	1.62264e-09	4.73127e-07
Ltbp4	normal	enriched	7.9195e-27	8.9427e-24
Psmc4	dysplasic	enriched	2.06876e-05	0.00313287
Fcgbp	normal	enriched	1.30603e-08	3.40807e-06
Zfp36	normal	enriched	3.99174e-05	0.00555855
Lgals4	normal	enriched	3.19048e-23	2.83069e-20
Spint2	normal	enriched	0.000260684	0.0285301
Klk14	normal	enriched	3.83371e-05	0.00541129
Fcgrt	normal	enriched	5.83493e-05	0.0077103
Ftl1	dysplasic	enriched	4.83683e-21	3.85123e-18
Rpl18	dysplasic	enriched	3.5987e-05	0.00511444
Emp3	normal	enriched	7.90962e-06	0.00130648
Saa1	normal	enriched	1.16975e-41	2.42161e-38
Mfge8	normal	enriched	2.65601e-11	9.16412e-09
Rps17	dysplasic	enriched	1.11304e-05	0.00178622
Thrsp	normal	enriched	2.3012e-38	4.08339e-35
Serpinh1	dysplasic	enriched	1.01457e-14	4.80997e-12
Rps3	dysplasic	enriched	0.00011778	0.0143147
Slco2b1	normal	enriched	3.75222e-07	7.81998e-05
Kcne3	dysplasic	enriched	3.32977e-08	8.20024e-06
Stim1	normal	enriched	9.79399e-05	0.0121653
Hbb-bt	dysplasic	enriched	4.34232e-20	3.22965e-17
Hbb-bs	dysplasic	enriched	1.09695e-143	1.13545e-139
Cavin3	dysplasic	enriched	2.62719e-05	0.00384821
Adm	dysplasic	enriched	8.49984e-07	0.000169196
Eif4g2	dysplasic	enriched	2.50542e-06	0.0004631
Rps13	dysplasic	enriched	0.000337173	0.0354924
Rps15a	dysplasic	enriched	1.23852e-06	0.000239625
Aqp8	normal	enriched	0.000254864	0.0280152
Nupr1	dysplasic	enriched	4.0519e-16	2.15083e-13
Bola2	dysplasic	enriched	0.000392913	0.0397431
Ypel3	normal	enriched	8.9777e-10	2.74664e-07
Aldoa	dysplasic	enriched	9.18136e-05	0.0114732
Fam57b	normal	enriched	5.14603e-05	0.0068731
Zg16	normal	enriched	1.94655e-30	2.74755e-27
Dmbt1	normal	enriched	6.97393e-07	0.000141543
Oat	normal	enriched	9.08175e-08	2.04359e-05
Ptpre	dysplasic	enriched	1.0065e-06	0.000197191
Ifitm3	normal	enriched	0.000333476	0.0351627
Rplp2	dysplasic	enriched	3.88634e-05	0.00547313
Cd81	normal	enriched	2.17765e-18	1.35245e-15
Utrn	normal	enriched	6.37019e-08	1.48732e-05
Aig1	dysplasic	enriched	1.08083e-05	0.00173902
Abracl	dysplasic	enriched	0.000225673	0.0253448
Ifngr1	normal	enriched	1.55877e-06	0.000297874
Ctgf	dysplasic	enriched	5.23102e-05	0.00694183
Marcks	dysplasic	enriched	2.36451e-05	0.00353735
Lama4	dysplasic	enriched	1.92944e-08	4.89101e-06
Cd24a	normal	enriched	8.17544e-14	3.62674e-11
Nus1	dysplasic	enriched	0.000411518	0.0413847
Gja1	dysplasic	enriched	1.42485e-09	4.19392e-07
Smpdl3a	normal	enriched	7.16906e-06	0.00119689
Psap	normal	enriched	0.000382549	0.0389485
Col13a1	normal	enriched	0.000302183	0.0323633
Mif	dysplasic	enriched	3.63553e-07	7.60229e-05
Col18a1	dysplasic	enriched	1.15209e-21	9.54019e-19
Bsg	normal	enriched	7.11707e-09	1.93865e-06
Polr2e	normal	enriched	0.000302183	0.0323633
Uqcr11	normal	enriched	8.02307e-05	0.0103378
Eef2	dysplasic	enriched	9.3169e-05	0.0116192
Nuak1	normal	enriched	7.93368e-08	1.79828e-05
Nudt4	dysplasic	enriched	2.41755e-05	0.00359196
Dcn	dysplasic	enriched	9.99355e-14	4.34027e-11
Nts	dysplasic	enriched	1.0371e-05	0.001673
Rassf9	normal	enriched	6.18381e-05	0.00813669
Csrp2	dysplasic	enriched	0.000290495	0.0313765
Ptprr	normal	enriched	3.46955e-15	1.71016e-12
Ptprb	normal	enriched	1.22427e-16	6.72872e-14
Rap1b	dysplasic	enriched	4.49569e-05	0.00614998
Dtx3	normal	enriched	0.000370987	0.038465
Gpr182	normal	enriched	0.000217767	0.024635
Atp5b	dysplasic	enriched	0.00028099	0.030509
Myl6	dysplasic	enriched	2.05469e-05	0.00313287
Rpl41	dysplasic	enriched	6.22769e-07	0.000127229
Cd63	dysplasic	enriched	9.21346e-12	3.38587e-09
Col4a1	dysplasic	enriched	2.60156e-25	2.48573e-22
Col4a2	dysplasic	enriched	6.1154e-26	6.43733e-23
Mcf2l	normal	enriched	0.000411808	0.0413847
Tmem255b	normal	enriched	8.27668e-16	4.31959e-13
Gas6	normal	enriched	2.21707e-19	1.54712e-16
Angpt2	dysplasic	enriched	9.61767e-20	6.86569e-17
Tcim	normal	enriched	7.59318e-05	0.00984514
Enpp6	normal	enriched	7.10964e-06	0.00119017
Uba52	dysplasic	enriched	3.1888e-17	1.81691e-14
Jund	normal	enriched	2.75562e-07	5.84097e-05
Ushbp1	normal	enriched	3.97206e-07	8.25046e-05
Plvap	normal	enriched	1.05054e-13	4.5309e-11
Bst2	normal	enriched	0.000507022	0.0497458
Tpm4	dysplasic	enriched	1.12847e-16	6.25759e-14
Klf2	normal	enriched	1.44932e-50	4.50056e-47
Ddx39	dysplasic	enriched	0.00028289	0.0306618
Adgre5	normal	enriched	1.67453e-05	0.00259996
Ier2	normal	enriched	1.14718e-05	0.00183625
Nfix	normal	enriched	1.93915e-09	5.57559e-07
Junb	normal	enriched	1.30825e-10	4.29894e-08
Mt2	dysplasic	enriched	1.18203e-11	4.23732e-09
Mt1	dysplasic	enriched	0.000357854	0.0371653
Kifc3	normal	enriched	0.000100106	0.0123848
Cdh5	dysplasic	enriched	4.71064e-06	0.000835882
Car7	normal	enriched	7.35272e-05	0.00957333
Ces2g	normal	enriched	0.000143568	0.0170244
Tppp3	normal	enriched	1.44603e-18	9.35491e-16
Psmb10	normal	enriched	0.000313479	0.0335093
Nqo1	normal	enriched	0.000489528	0.0481817
Bcar1	normal	enriched	7.37103e-05	0.00957709
Cotl1	dysplasic	enriched	7.71719e-08	1.76207e-05
Irf8	dysplasic	enriched	0.000116209	0.0141516
Aprt	dysplasic	enriched	5.99987e-06	0.00103221
Tubb3	dysplasic	enriched	4.36252e-06	0.000776329
Nrp1	normal	enriched	8.5621e-05	0.0108522
Oit1	normal	enriched	4.6256e-07	9.57592e-05
Rpl15	dysplasic	enriched	1.93867e-18	1.2286e-15
Nid2	dysplasic	enriched	1.63444e-06	0.000310424
Arf4	dysplasic	enriched	0.000384716	0.039105
Mustn1	normal	enriched	2.14483e-10	6.89045e-08
Itih3	normal	enriched	3.62349e-05	0.00513791
Sema3g	normal	enriched	2.55936e-08	6.35807e-06
Sncg	normal	enriched	8.1257e-07	0.000163319
Bmp4	normal	enriched	3.81924e-06	0.000685471
Lgals3	normal	enriched	0.000271178	0.029547
Dad1	dysplasic	enriched	0.000115654	0.0141115
Mmp14	dysplasic	enriched	2.40121e-09	6.80958e-07
Ripk3	dysplasic	enriched	7.69261e-07	0.000155621
C1qtnf9	normal	enriched	4.49302e-14	2.03681e-11
Ctsb	dysplasic	enriched	5.23708e-07	0.000108058
Clu	normal	enriched	1.58125e-17	9.35285e-15
Stc1	dysplasic	enriched	1.67443e-07	3.62341e-05
Itm2b	normal	enriched	8.88898e-21	6.73243e-18
Tsc22d1	normal	enriched	1.23432e-40	2.39558e-37
Rgcc	normal	enriched	2.76926e-07	5.84991e-05
Elf1	normal	enriched	1.98191e-05	0.00303923
Kctd12	normal	enriched	1.27405e-07	2.81587e-05
Cnn1	normal	enriched	4.30204e-11	1.46001e-08
Jam3	normal	enriched	5.61611e-08	1.32119e-05
Aplp2	normal	enriched	1.2181e-05	0.00193978
Ets1	dysplasic	enriched	7.84367e-05	0.0101276
Hspa8	dysplasic	enriched	1.0491e-22	9.04937e-20
Oaf	dysplasic	enriched	8.53026e-09	2.28354e-06
Mcam	dysplasic	enriched	1.01552e-09	3.07657e-07
Bcl9l	normal	enriched	0.00025221	0.027971
Fxyd6	normal	enriched	4.50839e-08	1.08107e-05
Tagln	normal	enriched	3.64131e-24	3.32569e-21
Pkm	dysplasic	enriched	1.12838e-30	1.66855e-27
Rplp1	dysplasic	enriched	9.77901e-08	2.17683e-05
Rpl4	dysplasic	enriched	2.53469e-05	0.00373032
Tpm1	dysplasic	enriched	3.24697e-05	0.0046788
Anxa2	dysplasic	enriched	1.03795e-11	3.74785e-09
Mns1	normal	enriched	0.000376841	0.0385569
Mapk6	dysplasic	enriched	9.03863e-06	0.00146433
Eef1a1	dysplasic	enriched	5.63303e-11	1.89105e-08
Nt5e	dysplasic	enriched	5.05916e-05	0.00678626
Ctsh	normal	enriched	6.75013e-08	1.56427e-05
Adamts7	dysplasic	enriched	7.0224e-05	0.00918175
Plscr4	normal	enriched	0.000153384	0.0180077
Rbp1	dysplasic	enriched	6.33163e-42	1.4044e-38
Mapkapk3	normal	enriched	0.000379416	0.0387565
Lamb2	normal	enriched	0.000105467	0.0130222
Tgfbr2	normal	enriched	5.04238e-12	1.88652e-09
Rpsa	dysplasic	enriched	2.16102e-12	8.23388e-10
Pik3ip1	normal	enriched	0.000320448	0.0341368
Ppia	dysplasic	enriched	1.6137e-08	4.15852e-06
H2afv	normal	enriched	2.60913e-05	0.0038308
Ramp3	normal	enriched	1.12876e-08	2.98309e-06
Igfbp3	dysplasic	enriched	7.20935e-51	2.48747e-47
Upp1	dysplasic	enriched	6.33152e-08	1.48387e-05
Gm12002	normal	enriched	4.05319e-05	0.00559394
Rps27a	dysplasic	enriched	0.000107185	0.0131877
Sptbn1	normal	enriched	7.34258e-09	1.98269e-06
Hba-a1	dysplasic	enriched	4.99217e-58	1.93777e-54
Hba-a2	dysplasic	enriched	1.2045e-40	2.39558e-37
Npm1	dysplasic	enriched	9.0947e-05	0.0114108
Pttg1	normal	enriched	3.97505e-05	0.00554774
Ebf1	normal	enriched	1.93449e-12	7.41627e-10
Rack1	dysplasic	enriched	0.000158981	0.0184554
Scgb3a1	normal	enriched	3.79022e-17	2.13996e-14
Hnrnpab	dysplasic	enriched	0.000484862	0.0480269
Tnip1	dysplasic	enriched	0.000125306	0.0151997
Sparc	dysplasic	enriched	1.47995e-67	6.56525e-64
Lypd8	normal	enriched	4.13882e-45	1.02818e-41
Tmem88	normal	enriched	0.00042147	0.0422191
Eif4a1	dysplasic	enriched	4.19196e-09	1.17273e-06
Eif5a	dysplasic	enriched	2.43714e-08	6.12799e-06
Cldn7	normal	enriched	0.000328971	0.0348059
Rnf167	normal	enriched	3.08438e-10	9.77339e-08
Pfn1	dysplasic	enriched	9.17427e-26	9.18996e-23
Atp2a3	normal	enriched	1.3571e-07	2.96776e-05
Serpinf1	normal	enriched	6.55951e-06	0.00111004
Rflnb	normal	enriched	3.77568e-16	2.02148e-13
Ccl2	dysplasic	enriched	3.93733e-19	2.65796e-16
Unc45b	normal	enriched	0.000477711	0.0473941
Slfn2	normal	enriched	1.65694e-06	0.000313738
Car4	normal	enriched	1.31597e-30	1.9007e-27
Tmem100	normal	enriched	2.2428e-05	0.00336453
Nme1	dysplasic	enriched	4.36164e-05	0.00599301
Gngt2	normal	enriched	7.43879e-06	0.00123859
Copz2	normal	enriched	8.43746e-05	0.010738
Rpl23	dysplasic	enriched	2.75214e-09	7.76928e-07
Rpl19	dysplasic	enriched	0.000115376	0.0141054
Csf3	dysplasic	enriched	3.45821e-13	1.43184e-10
Thra	normal	enriched	0.000147464	0.0173454
Krt19	normal	enriched	1.17468e-12	4.61738e-10
Fkbp10	dysplasic	enriched	4.30902e-05	0.00593384
Cavin1	normal	enriched	1.18368e-08	3.11499e-06
Ramp2	normal	enriched	8.70232e-07	0.000172123
Rdm1	normal	enriched	3.30362e-05	0.00473845
Meox1	dysplasic	enriched	5.47974e-06	0.00096137
Cd300lg	normal	enriched	3.30842e-06	0.000599045
Pyy	normal	enriched	0.000376841	0.0385569
Itgb3	dysplasic	enriched	2.16085e-06	0.000400602
Ace	normal	enriched	4.42449e-16	2.32871e-13
Icam2	normal	enriched	4.30812e-06	0.00076885
Ddx5	normal	enriched	0.0001474	0.0173454
Itgb4	normal	enriched	7.47346e-08	1.71272e-05
St6galnac2	normal	enriched	1.49251e-16	8.13101e-14
Socs3	dysplasic	enriched	8.3748e-10	2.58769e-07
Timp2	normal	enriched	2.06715e-05	0.00313287
Actg1	dysplasic	enriched	4.72614e-40	8.89459e-37
P4hb	dysplasic	enriched	0.000155788	0.0182048
Slc16a3	dysplasic	enriched	2.04969e-05	0.00313287
Cd7	normal	enriched	2.29834e-09	6.54774e-07
Nid1	dysplasic	enriched	5.59002e-08	1.32005e-05
Sox4	dysplasic	enriched	0.000126561	0.0153221
Foxc1	normal	enriched	0.000178154	0.0205277
Ninj1	dysplasic	enriched	5.49174e-07	0.000112564
Ecm2	normal	enriched	0.000143568	0.0170244
Prelid1	dysplasic	enriched	9.29405e-08	2.07632e-05
Dbn1	dysplasic	enriched	8.11129e-07	0.000163319
Ctla2a	dysplasic	enriched	8.35783e-38	1.44187e-34
Ctsl	dysplasic	enriched	8.09661e-05	0.0103894
Tmem167	dysplasic	enriched	9.69512e-05	0.0120666
Rasgrf2	normal	enriched	0.000178154	0.0205277
Btf3	dysplasic	enriched	3.1334e-05	0.00452565
Plpp1	normal	enriched	4.28664e-11	1.46001e-08
Esm1	dysplasic	enriched	4.15729e-28	5.16385e-25
Itga1	normal	enriched	4.74959e-15	2.32266e-12
Rhob	dysplasic	enriched	0.000190965	0.0219225
Hpcal1	normal	enriched	0.000446278	0.0444888
Rsad2	normal	enriched	3.86617e-08	9.30993e-06
Rps7	dysplasic	enriched	7.8358e-08	1.7826e-05
Tmem18	normal	enriched	0.000376841	0.0385569
Agr2	normal	enriched	1.04617e-09	3.15406e-07
Tspan13	normal	enriched	2.13631e-10	6.89045e-08
Arl4a	normal	enriched	1.01089e-08	2.68301e-06
Psma6	dysplasic	enriched	7.09269e-08	1.63754e-05
Nfkbia	dysplasic	enriched	1.13299e-14	5.33071e-12
Clec14a	normal	enriched	5.31585e-08	1.2601e-05
Fkbp3	normal	enriched	0.000158452	0.0184285
Hif1a	dysplasic	enriched	1.50228e-15	7.71078e-13
Actn1	dysplasic	enriched	2.95466e-05	0.00428743
Ttc9	dysplasic	enriched	0.000220431	0.024891
Pgf	dysplasic	enriched	4.7622e-21	3.84106e-18
Fos	normal	enriched	4.16387e-12	1.56728e-09
Fbln5	normal	enriched	5.58442e-09	1.54145e-06
Btbd7	normal	enriched	1.31361e-06	0.00025258
Ifi27l2a	normal	enriched	2.38984e-24	2.21527e-21
Serpina1e	normal	enriched	1.97551e-18	1.2393e-15
Serpina3f	dysplasic	enriched	3.11725e-15	1.56129e-12
Serpina3g	dysplasic	enriched	5.78615e-09	1.59006e-06
Crip2	normal	enriched	6.4171e-12	2.38647e-09
Crip1	normal	enriched	6.14071e-36	1.03074e-32
Ighm	normal	enriched	0.00035042	0.0364542
Selenop	normal	enriched	5.45796e-15	2.64822e-12
Lifr	normal	enriched	5.37726e-06	0.00094875
Myo10	dysplasic	enriched	9.05389e-06	0.00146433
Enpp2	normal	enriched	0.000288521	0.0312175
Ndrg1	normal	enriched	1.10169e-06	0.000214489
Ly6e	normal	enriched	2.45505e-45	6.35306e-42
Ly6a	normal	enriched	6.91163e-49	2.04407e-45
Ly6c1	normal	enriched	4.82643e-168	5.99501e-164
Cdc42ep1	normal	enriched	0.000297381	0.0320089
Lgals1	dysplasic	enriched	1.12927e-09	3.35571e-07
Maff	dysplasic	enriched	4.44874e-05	0.0060992
Ndufa6	normal	enriched	7.33759e-05	0.00957333
Gramd4	normal	enriched	0.000227977	0.0255112
Rnd1	dysplasic	enriched	7.68286e-06	0.00127581
Acvrl1	normal	enriched	3.34052e-08	8.20024e-06
Krt8	normal	enriched	1.86464e-06	0.000347764
Tns2	normal	enriched	1.85623e-06	0.000347238
Pfdn5	normal	enriched	9.02709e-05	0.0113489
Hnrnpa1	dysplasic	enriched	5.63836e-06	0.000978146
Glycam1	normal	enriched	6.21273e-232	1.92924e-227
Litaf	dysplasic	enriched	1.03618e-11	3.74785e-09
Mkl2	normal	enriched	2.47842e-05	0.00366488
Myh11	normal	enriched	1.10167e-13	4.68631e-11
Cldn5	normal	enriched	1.97332e-17	1.15618e-14
Muc13	normal	enriched	3.29868e-05	0.00473845
Mylk	normal	enriched	2.57121e-19	1.77431e-16
Arhgap31	normal	enriched	1.48903e-06	0.000285424
St3gal6	normal	enriched	5.58522e-06	0.00097164
Jam2	normal	enriched	1.19368e-08	3.12805e-06
Atp5j	normal	enriched	0.000137484	0.0165476
Cct8	dysplasic	enriched	8.55468e-05	0.0108522
Ifngr2	dysplasic	enriched	0.000477434	0.0473941
Fndc1	normal	enriched	4.05319e-05	0.00559394
Hcfc1r1	normal	enriched	0.000192302	0.0220352
Slc9a3r2	normal	enriched	1.68011e-14	7.84548e-12
Rps2	dysplasic	enriched	1.26545e-27	1.48287e-24
Dusp1	normal	enriched	6.45605e-07	0.000131462
Rpl10a	dysplasic	enriched	1.89067e-08	4.83219e-06
Pi16	normal	enriched	6.3201e-06	0.00107539
Mtch1	dysplasic	enriched	3.83217e-05	0.00541129
Tff3	normal	enriched	1.26544e-10	4.18038e-08
Kank3	normal	enriched	3.61617e-10	1.14003e-07
Rps18	dysplasic	enriched	5.03947e-05	0.00677449
H2-K1	normal	enriched	2.4783e-11	8.59872e-09
H2-DMa	normal	enriched	1.67809e-12	6.47326e-10
Psmb9	normal	enriched	1.90477e-09	5.50221e-07
Psmb8	normal	enriched	2.01013e-09	5.75306e-07
H2-Ab1	normal	enriched	5.30821e-14	2.38893e-11
H2-Aa	normal	enriched	8.48129e-18	5.0648e-15
H2-Eb1	normal	enriched	2.16087e-11	7.58209e-09
Hspa1a	normal	enriched	1.40195e-13	5.92308e-11
H2-D1	normal	enriched	2.5567e-30	3.38261e-27
Ier3	dysplasic	enriched	1.30086e-15	6.73261e-13
H2-T23	normal	enriched	3.20827e-15	1.59402e-12
Ubd	dysplasic	enriched	9.35473e-192	1.45246e-187
Gm42418	normal	enriched	8.89115e-26	9.05236e-23
Clic5	normal	enriched	4.57306e-10	1.43442e-07
Hsp90ab1	dysplasic	enriched	1.46005e-12	5.703e-10
Alkbh7	normal	enriched	0.000421012	0.0422191
Myl12a	dysplasic	enriched	5.7027e-13	2.31485e-10
Ehd3	dysplasic	enriched	7.31642e-08	1.68294e-05
Xdh	normal	enriched	1.70536e-06	0.000321924
Epas1	normal	enriched	1.90832e-08	4.8573e-06
Ddx3y	dysplasic	enriched	0.000181586	0.0208844
Lims2	normal	enriched	9.15743e-08	2.05318e-05
Brd8	normal	enriched	8.71648e-05	0.0110254
Egr1	normal	enriched	3.61028e-14	1.64868e-11
Ecscr	dysplasic	enriched	3.66339e-08	8.9223e-06
Cystm1	normal	enriched	2.72726e-08	6.74818e-06
Hbegf	dysplasic	enriched	2.61166e-06	0.000477058
Cd14	dysplasic	enriched	8.16592e-23	7.14299e-20
Nr3c1	normal	enriched	1.63961e-05	0.00255213
Mcc	normal	enriched	0.000323039	0.0342366
Ppic	dysplasic	enriched	9.08073e-14	3.99977e-11
Cd74	normal	enriched	5.94065e-66	2.45967e-62
Cdx1	normal	enriched	0.000254864	0.0280152
Adrb2	normal	enriched	1.5721e-09	4.60552e-07
Tubb6	dysplasic	enriched	1.97647e-11	6.97446e-09
Rpl17	dysplasic	enriched	0.0004	0.0403941
Pard6g	normal	enriched	0.000178154	0.0205277
Gal	dysplasic	enriched	2.73345e-26	3.03149e-23
Cfl1	dysplasic	enriched	5.99426e-18	3.68594e-15
Malat1	normal	enriched	0	0
Slc3a2	normal	enriched	3.72243e-12	1.40967e-09
Ahnak	normal	enriched	8.04475e-10	2.49814e-07
Fth1	normal	enriched	8.60593e-06	0.00140283
Syt7	normal	enriched	0.000320448	0.0341368
AW112010	normal	enriched	4.67459e-09	1.30188e-06
Ms4a8a	normal	enriched	0.000376841	0.0385569
Ms4a1	normal	enriched	0.00035042	0.0364542
Ms4a6d	dysplasic	enriched	1.05216e-16	5.88696e-14
Stx3	normal	enriched	0.000108431	0.0133087
Anxa1	dysplasic	enriched	5.44615e-07	0.000111999
Klf9	normal	enriched	2.82764e-05	0.00412239
Tmem252	dysplasic	enriched	4.92518e-06	0.000871463
Pgm5	normal	enriched	1.58974e-05	0.00248071
Acta2	normal	enriched	6.39769e-13	2.5801e-10
Ifit1	normal	enriched	3.37262e-09	9.47781e-07
Pdlim1	dysplasic	enriched	7.56214e-20	5.4611e-17
Pgam1	dysplasic	enriched	1.6213e-07	3.52072e-05
Marveld1	normal	enriched	0.000143638	0.0170244
Nkx2-3	normal	enriched	1.32034e-09	3.90483e-07
Slc25a28	normal	enriched	4.60755e-05	0.00624796
Kazald1	normal	enriched	0.000143167	0.0170244
Gsto1	dysplasic	enriched	1.88392e-06	0.000350308
Ablim1	normal	enriched	6.72986e-06	0.00113577
mt-Nd1	normal	enriched	1.73913e-15	8.85333e-13
mt-Nd2	normal	enriched	1.74682e-06	0.000327758
mt-Co1	normal	enriched	2.39757e-45	6.35306e-42
mt-Co2	normal	enriched	2.86068e-26	3.11693e-23
mt-Atp6	normal	enriched	1.20989e-50	3.95481e-47
mt-Co3	normal	enriched	2.93832e-79	1.52073e-75
mt-Nd4	normal	enriched	3.63867e-19	2.48334e-16
mt-Nd5	normal	enriched	2.07325e-05	0.00313287
mt-Cytb	normal	enriched	1.24689e-25	1.2292e-22

## Sheet: SupplementaryTable1
group	GO_namespace	p_value	finding	GO_term	GO_name	genes
dysplasic	biological_process	4.04606e-22	enriched	GO:0006412	translation	['Eef1b2', 'Rpl12', 'Rpl35', 'Rbm3', 'Rpl39', 'Rpl10', 'Rpl22l1', 'Rps8', 'Rpl5', 'Rpl6', 'Rpl32', 'Rps9', 'Rpl18', 'Rps17', 'Rps3', 'Eif4g2', 'Rps13', 'Eef2', 'Rpl41', 'Rpl15', 'Rpl4', 'Eef1a1', 'Rpsa', 'Rps27a', 'Rack1', 'Rpl23', 'Rpl19', 'Rps7', 'Rps2', 'Rpl10a', 'Rps18', 'Rpl17']
dysplasic	biological_process	1.00077e-11	enriched	GO:0001525	angiogenesis	['Fn1', 'Apln', 'Flna', 'Col15a1', 'Clic4', 'Pdgfa', 'Apold1', 'Nus1', 'Col18a1', 'Atp5b', 'Col4a1', 'Col4a2', 'Angpt2', 'Mcam', 'Anxa2', 'Ccl2', 'Actg1', 'Esm1', 'Rhob', 'Hif1a', 'Pgf', 'Ecscr', 'Hbegf']
dysplasic	biological_process	8.41623e-10	enriched	GO:0002181	cytoplasmic translation	['Rpl39', 'Rpl22l1', 'Rplp0', 'Rpl6', 'Rpl18', 'Rpl15', 'Rplp1', 'Rpsa', 'Rpl19', 'Rpl10a', 'Rpl17']
dysplasic	biological_process	2.45169e-07	enriched	GO:0030335	positive regulation of cell migration	['Fn1', 'Cxcr4', 'Hspa5', 'Thbs1', 'Rhoc', 'Kit', 'Cxcl10', 'Pdgfa', 'Aldoa', 'Col18a1', 'Cdh5', 'Mmp14', 'Ets1', 'Mcam', 'Rack1', 'Itgb3', 'Actg1', 'Hbegf']
dysplasic	biological_process	4.86074e-06	enriched	GO:0007015	actin filament organization	['Actr3', 'Tmsb4x', 'Rhoc', 'Marcksl1', 'Fscn1', 'Marcks', 'Tpm4', 'Tpm1', 'Dbn1', 'Rhob', 'Actn1', 'Rnd1', 'Cfl1']
dysplasic	biological_process	2.04439e-05	enriched	GO:0051603	proteolysis involved in cellular protein catabolic process	['Hspa5', 'Psma7', 'Psmb4', 'Psma5', 'Ctsb', 'Adamts7', 'Ctla2a', 'Ctsl', 'Psma6']
dysplasic	biological_process	5.83344e-05	enriched	GO:0008284	positive regulation of cell population proliferation	['Fn1', 'Thbs1', 'Timp1', 'Slc25a5', 'Apln', 'Marcksl1', 'Kit', 'Cxcl10', 'Pdgfa', 'Rps9', 'Adm', 'Rps15a', 'Col18a1', 'Ets1', 'Npm1', 'Rpl23', 'Csf3', 'Sox4', 'Esm1', 'Hif1a', 'Pgf', 'Hbegf']
dysplasic	biological_process	0.000137257	enriched	GO:0009617	response to bacterium	['AA467197', 'Gbp2', 'Adgrl2', 'Cxcl9', 'Cxcl10', 'Adamts9', 'Mt2', 'Irf8', 'Hba-a1', 'Hba-a2', 'Ccl2', 'Serpina3f', 'Cd14']
dysplasic	biological_process	0.000137257	enriched	GO:0043066	negative regulation of apoptotic process	['Fn1', 'Hspa5', 'Thbs1', 'Prnp', 'Timp1', 'Flna', 'Rpl10', 'Ywhah', 'Spp1', 'Plaur', 'Nupr1', 'Mif', 'Arf4', 'Dad1', 'Npm1', 'Eif5a', 'Socs3', 'Prelid1', 'Hif1a', 'Ier3', 'Hsp90ab1']
dysplasic	biological_process	0.000137257	enriched	GO:0006096	glycolytic process	['Pgk1', 'Eno1', 'Bpgm', 'Gapdh', 'Aldoa', 'Pkm', 'Pgam1']
dysplasic	biological_process	0.000337028	enriched	GO:0045766	positive regulation of angiogenesis	['Thbs1', 'Serpine1', 'Adm', 'Angpt2', 'Cdh5', 'Ets1', 'Itgb3', 'Ninj1', 'Rhob', 'Hif1a', 'Pgf']
dysplasic	biological_process	0.000354057	enriched	GO:0008360	regulation of cell shape	['Fn1', 'Msn', 'Rhoc', 'Kit', 'Aldoa', 'Ccl2', 'Rhob', 'Myo10', 'Rnd1', 'Myl12a', 'Anxa1']
dysplasic	biological_process	0.000475254	enriched	GO:0016525	negative regulation of angiogenesis	['Thbs1', 'Pgk1', 'Cxcl10', 'Dcn', 'Col4a2', 'Angpt2', 'Sparc', 'Ccl2', 'Ecscr']
dysplasic	biological_process	0.000542991	enriched	GO:0030593	neutrophil chemotaxis	['S100a8', 'Pde4b', 'Cxcl1', 'Cxcl9', 'Cxcl10', 'Spp1', 'Ppia', 'Ccl2']
dysplasic	biological_process	0.000542991	enriched	GO:0071222	cellular response to lipopolysaccharide	['Vim', 'Gbp2', 'Pde4b', 'Cxcl1', 'Cxcl9', 'Cxcl10', 'Serpine1', 'Irf8', 'Ccl2', 'Litaf', 'Cd14']
dysplasic	biological_process	0.000585772	enriched	GO:0006414	translational elongation	['Eef1b2', 'Rplp2', 'Eef2', 'Rplp1', 'Eef1a1']
dysplasic	biological_process	0.000780441	enriched	GO:0045727	positive regulation of translation	['Vim', 'Thbs1', 'Rbm3', 'Rpl5', 'Eif4g2', 'Eef2', 'Npm1', 'Sox4']
dysplasic	biological_process	0.000929668	enriched	GO:0030198	extracellular matrix organization	['Fn1', 'Adamts4', 'Col15a1', 'Vwa1', 'Adamts9', 'Col18a1', 'Col4a1', 'Col4a2', 'Mmp14', 'Adamts7', 'Nid1']
dysplasic	biological_process	0.0015879	enriched	GO:0006954	inflammatory response	['Selp', 'Thbs1', 'Lxn', 'S100a8', 'Kit', 'Cxcl1', 'Cxcl9', 'Cxcl10', 'Mif', 'Tnip1', 'Ccl2', 'Ninj1', 'Cd14', 'Gal', 'Anxa1']
dysplasic	biological_process	0.00237442	enriched	GO:0061844	antimicrobial humoral immune response mediated by antimicrobial peptide	['Rpl39', 'Cxcl1', 'Cxcl9', 'Cxcl10', 'Gapdh', 'Adm', 'Nts', 'Ccl2']
dysplasic	biological_process	0.00335945	enriched	GO:0010628	positive regulation of gene expression	['Fn1', 'Vim', 'Msn', 'Kit', 'Rpl5', 'Serpine1', 'Creb3l2', 'Rps3', 'Gja1', 'Cdh5', 'Ets1', 'Hspa8', 'Ccl2', 'Rpl23', 'Itgb3', 'Actg1', 'Rps7', 'Hif1a']
dysplasic	biological_process	0.00341881	enriched	GO:0006935	chemotaxis	['Cxcr4', 'S100a8', 'Kit', 'Cxcl1', 'Cxcl9', 'Cxcl10', 'Ccl2', 'Ninj1', 'Ecscr']
dysplasic	biological_process	0.00448827	enriched	GO:0007163	establishment or maintenance of cell polarity	['Actr3', 'Rhoc', 'Actb', 'Fscn1', 'Rhob', 'Rnd1']
dysplasic	biological_process	0.00510354	enriched	GO:0032232	negative regulation of actin filament bundle assembly	['Pfn1', 'Dbn1', 'Cfl1']
dysplasic	biological_process	0.00579644	enriched	GO:0050821	protein stabilization	['Flna', 'Rpl5', 'Gapdh', 'Npm1', 'Pfn1', 'Rpl23', 'Sox4', 'Rps7', 'Cct8', 'Hsp90ab1']
dysplasic	biological_process	0.00642571	enriched	GO:0048870	cell motility	['Actb', 'Fscn1', 'Ets1', 'Myo10', 'Cfl1']
dysplasic	biological_process	0.00703904	enriched	GO:0031640	killing of cells of other organism	['Cxcl1', 'Cxcl10', 'Gapdh', 'Nts', 'Ccl2']
dysplasic	biological_process	0.00703904	enriched	GO:0043065	positive regulation of apoptotic process	['Degs1', 'Anxa5', 'Adm', 'Nupr1', 'Igfbp3', 'Rack1', 'Eif5a', 'Sox4', 'Rhob', 'Hif1a', 'Mtch1', 'Ubd', 'Gal', 'Anxa1']
dysplasic	biological_process	0.00882177	enriched	GO:0001886	endothelial cell morphogenesis	['Col15a1', 'Clic4', 'Col18a1', 'Stc1']
dysplasic	biological_process	0.00996516	enriched	GO:0048514	blood vessel morphogenesis	['Thbs1', 'Gja1', 'Col4a1', 'Angpt2', 'Hif1a']
dysplasic	biological_process	0.0124222	enriched	GO:0071356	cellular response to tumor necrosis factor	['Actr3', 'Rps3', 'Adamts7', 'Ccl2', 'Dbn1', 'Nfkbia', 'Cfl1']
dysplasic	biological_process	0.0124222	enriched	GO:0042127	regulation of cell population proliferation	['Sat1', 'S100a11', 'Tnfrsf9', 'Cxcl10', 'Serpine1', 'Mif', 'Sparc', 'Nfkbia', 'Hif1a', 'Anxa1']
dysplasic	biological_process	0.0124222	enriched	GO:1902396	protein localization to bicellular tight junction	['Flna', 'Cdh5', 'Actg1']
dysplasic	biological_process	0.0132471	enriched	GO:0071346	cellular response to interferon-gamma	['Actr3', 'Vim', 'Gbp2', 'Gapdh', 'Irf8', 'Ccl2', 'Actg1']
dysplasic	biological_process	0.018351	enriched	GO:1904783	positive regulation of NMDA glutamate receptor activity	['Ccl2', 'Ifngr2', 'Cfl1']
dysplasic	biological_process	0.018351	enriched	GO:0043536	positive regulation of blood vessel endothelial cell migration	['Thbs1', 'Nus1', 'Atp5b', 'Ets1', 'Hif1a']
dysplasic	biological_process	0.0188436	enriched	GO:0048146	positive regulation of fibroblast proliferation	['Fn1', 'Serpine1', 'Pdgfa', 'Mif', 'Anxa2', 'Itgb3']
dysplasic	biological_process	0.0190715	enriched	GO:0006417	regulation of translation	['Rbm3', 'Rpl10', 'Gapdh', 'Rps3', 'Eif4g2', 'Pkm', 'Rplp1', 'Rack1']
dysplasic	biological_process	0.0190715	enriched	GO:0010499	proteasomal ubiquitin-independent protein catabolic process	['Psma7', 'Psmb4', 'Psma5', 'Psma6']
dysplasic	biological_process	0.0190715	enriched	GO:0030865	cortical cytoskeleton organization	['Rhoc', 'Rhob', 'Actn1', 'Rnd1']
dysplasic	biological_process	0.0204154	enriched	GO:0030036	actin cytoskeleton organization	['Csrp1', 'Flna', 'Ran', 'Pdgfa', 'Fscn1', 'Tmsb10', 'Csrp2', 'Pfn1', 'Pdlim1']
dysplasic	biological_process	0.0204154	enriched	GO:0090303	positive regulation of wound healing	['Ccl2', 'Actg1', 'Hbegf', 'Anxa1']
dysplasic	biological_process	0.0204154	enriched	GO:0071353	cellular response to interleukin-4	['Hspa5', 'Rplp0', 'Rps2', 'Hsp90ab1']
dysplasic	biological_process	0.0204154	enriched	GO:0000027	ribosomal large subunit assembly	['Rpl10', 'Rpl5', 'Rplp0', 'Rpl6']
dysplasic	biological_process	0.0204154	enriched	GO:0010596	negative regulation of endothelial cell migration	['Thbs1', 'Adamts9', 'Dcn', 'Stc1']
dysplasic	biological_process	0.0256416	enriched	GO:0016477	cell migration	['Cxcr4', 'Thbs1', 'Rhoc', 'Fscn1', 'Cd63', 'Arf4', 'Mmp14', 'Itgb3', 'Rhob', 'Rnd1', 'Hbegf']
dysplasic	biological_process	0.0288997	enriched	GO:1904667	negative regulation of ubiquitin protein ligase activity	['Rpl5', 'Rpl23', 'Rps7']
dysplasic	biological_process	0.0288997	enriched	GO:0045906	negative regulation of vasoconstriction	['Apln', 'Adm', 'Hif1a']
dysplasic	biological_process	0.029101	enriched	GO:0060348	bone development	['Pdgfa', 'Gja1', 'Mmp14', 'Stc1', 'Sparc', 'Ttc9']
dysplasic	biological_process	0.0340483	enriched	GO:0030334	regulation of cell migration	['Cxcr4', 'Flna', 'Tmsb4x', 'Tmsb10', 'Lama4', 'Itgb3', 'Rhob']
dysplasic	biological_process	0.039842	enriched	GO:0010951	negative regulation of endopeptidase activity	['Timp1', 'Serpine1', 'Gapdh', 'Serpinh1', 'Serpina3f', 'Serpina3g']
dysplasic	biological_process	0.0418262	enriched	GO:0050729	positive regulation of inflammatory response	['S100a8', 'Serpine1', 'Ets1', 'Tnip1', 'Ninj1', 'Nfkbia']
dysplasic	biological_process	0.0444921	enriched	GO:0042098	T cell proliferation	['Cxcr4', 'Fkbp1a', 'Msn', 'Gja1']
dysplasic	biological_process	0.0465059	enriched	GO:0042989	sequestering of actin monomers	['Tmsb4x', 'Tmsb10', 'Pfn1']
dysplasic	biological_process	0.0469295	enriched	GO:0007155	cell adhesion	['Fn1', 'Selp', 'Thbs1', 'Cd93', 'Col15a1', 'Igfbp7', 'Spp1', 'Lama4', 'Col18a1', 'Cdh5', 'Nid2', 'Mcam', 'Itgb3', 'Nid1', 'Ninj1', 'Rhob']
dysplasic	biological_process	0.0482538	enriched	GO:0045765	regulation of angiogenesis	['Serpine1', 'Angpt2', 'Ets1', 'Ninj1']
dysplasic	biological_process	0.00805242	purified	GO:0007608	sensory perception of smell	[]
dysplasic	cellular_component	2.5567e-31	enriched	GO:0022626	cytosolic ribosome	['Rpl7a', 'Rpl12', 'Rpl35', 'Rpl39', 'Rpl10', 'Rps8', 'Rpl5', 'Rplp0', 'Rpl6', 'Rps9', 'Rpl18', 'Rps17', 'Rps3', 'Rps13', 'Rps15a', 'Rpl15', 'Rpl4', 'Rpsa', 'Rps27a', 'Rpl23', 'Rpl19', 'Rps7', 'Rps2', 'Rpl10a', 'Rps18', 'Rpl17']
dysplasic	cellular_component	1.30165e-28	enriched	GO:0005829	cytosol	['Eef1b2', 'Pfkfb3', 'Vim', 'Rpl7a', 'Rpl12', 'Hspa5', 'Rpl35', 'Usp50', 'Prnp', 'Fkbp1a', 'Psma7', 'Rpl39', 'Flna', 'Rpl10', 'Maged1', 'Pgk1', 'Sat1', 'Tmsb4x', 'Rpl22l1', 'Anxa5', 'S100a6', 'S100a8', 'Psmb4', 'Rhoc', 'Psma5', 'Rpl34', 'Gbp2', 'Pde4b', 'Rps8', 'Slc2a1', 'Rnf19b', 'Clic4', 'Eno1', 'Ywhah', 'Rpl5', 'Rplp0', 'Rpl6', 'Actb', 'Fscn1', 'Akr1b8', 'Creb3l2', 'Rpl32', 'Gapdh', 'Rps9', 'P…
dysplasic	cellular_component	5.80104e-26	enriched	GO:0005840	ribosome	['Rpl7a', 'Rpl12', 'Rpl35', 'Rpl39', 'Rpl22l1', 'Rps8', 'Rpl5', 'Rplp0', 'Rpl6', 'Rpl32', 'Rps9', 'Rpl18', 'Rps17', 'Rps3', 'Rps13', 'Rplp2', 'Rpl41', 'Rpl15', 'Rplp1', 'Rpl4', 'Rpsa', 'Rps27a', 'Rack1', 'Rpl23', 'Rpl19', 'Rps7', 'Rps2', 'Rpl10a', 'Rps18', 'Rpl17']
dysplasic	cellular_component	2.27127e-24	enriched	GO:0005737	cytoplasm	['Eef1b2', 'Actr3', 'Cxcr4', 'Csrp1', 'Vim', 'Rpl12', 'Hspa5', 'Ssb', 'Hnrnpa3', 'Thbs1', 'Dusp2', 'Prnp', 'Fkbp1a', 'Eif2s2', 'Pkig', 'Psma7', 'Rbm3', 'Flna', 'Rpl10', 'Maged1', 'Msn', 'Pgk1', 'Sat1', 'Tmsb4x', 'Anxa5', 'Noct', 'Lxn', 'S100a6', 'S100a8', 'S100a11', 'Psmb4', 'Psma5', 'Tifa', 'Gbp2', 'Pde4b', 'Rps8', 'Slc2a1', 'Rnf19b', 'Marcksl1', 'Sh3bgrl3', 'Clic4', 'Eno1', 'Ywhah', 'Kit', 'Spp…
dysplasic	cellular_component	1.12444e-22	enriched	GO:0022625	cytosolic large ribosomal subunit	['Rpl7a', 'Rpl12', 'Rpl35', 'Rpl39', 'Rpl10', 'Rpl34', 'Rpl5', 'Rplp0', 'Rpl6', 'Rpl32', 'Rpl18', 'Rplp2', 'Uba52', 'Rpl15', 'Rplp1', 'Rpl4', 'Rpl23', 'Rpl19', 'Rpl10a', 'Rpl17']
dysplasic	cellular_component	1.25994e-16	enriched	GO:0005615	extracellular space	['Fn1', 'Igfbp5', 'Inhbb', 'Selp', 'Adamts4', 'Thbs1', 'Timp1', 'Rpl39', 'Apln', 'Pgk1', 'Anxa5', 'Lxn', 'S100a8', 'S100a11', 'Col15a1', 'Tnfrsf9', 'Kit', 'Igfbp7', 'Cxcl1', 'Cxcl9', 'Cxcl10', 'Spp1', 'Serpine1', 'Pdgfa', 'Tfpi2', 'Adamts9', 'Serpinh1', 'Hbb-bt', 'Hbb-bs', 'Adm', 'Aldoa', 'Mif', 'Col18a1', 'Dcn', 'Cd63', 'Col4a1', 'Col4a2', 'Angpt2', 'Nid2', 'Mmp14', 'Ctsb', 'Stc1', 'Mcam', 'Anxa…
dysplasic	cellular_component	2.3161e-15	enriched	GO:0022627	cytosolic small ribosomal subunit	['Rps8', 'Rps9', 'Rps17', 'Rps3', 'Rps13', 'Rps15a', 'Uba52', 'Rpsa', 'Rps27a', 'Hba-a1', 'Hba-a2', 'Rps7', 'Rps2', 'Rps18']
dysplasic	cellular_component	3.64789e-15	enriched	GO:0062023	collagen-containing extracellular matrix	['Fn1', 'Adamts4', 'Thbs1', 'Anxa5', 'S100a6', 'S100a11', 'Col15a1', 'Vwa1', 'Igfbp7', 'Serpine1', 'Serpinh1', 'Lama4', 'Col18a1', 'Dcn', 'Col4a1', 'Col4a2', 'Angpt2', 'Nid2', 'Ctsb', 'Pkm', 'Anxa2', 'Rpsa', 'Sparc', 'Nid1', 'Ctsl', 'Lgals1', 'Anxa1']
dysplasic	cellular_component	3.64789e-15	enriched	GO:0043209	myelin sheath	['Hspa5', 'Slc25a5', 'Msn', 'Eno1', 'Actb', 'Fscn1', 'Gapdh', 'Aldoa', 'Mif', 'Atp5b', 'Uba52', 'Hspa8', 'Pkm', 'Eef1a1', 'Ppia', 'Rps27a', 'Hba-a1', 'Nme1', 'Actg1', 'Ehd3', 'Pgam1', 'Gsto1']
dysplasic	cellular_component	1.60622e-13	enriched	GO:0005576	extracellular region	['Fn1', 'Igfbp5', 'Inhbb', 'Adamts4', 'Hspa5', 'Thbs1', 'Timp1', 'Apln', 'S100a8', 'Col15a1', 'Vwa1', 'Igfbp7', 'Cxcl1', 'Cxcl9', 'Cxcl10', 'Spp1', 'Serpine1', 'Pdgfa', 'Tfpi2', 'Calu', 'Plaur', 'Ftl1', 'Adm', 'Lama4', 'Mif', 'Col18a1', 'Dcn', 'Nts', 'Cd63', 'Col4a1', 'Col4a2', 'Angpt2', 'Nid2', 'Ctsb', 'Stc1', 'Anxa2', 'Adamts7', 'Ppia', 'Igfbp3', 'Sparc', 'Pfn1', 'Ccl2', 'Csf3', 'Nid1', 'Ninj1'…
dysplasic	cellular_component	9.90334e-12	enriched	GO:1990904	ribonucleoprotein complex	['Vim', 'Rpl7a', 'Ssb', 'Rps8', 'Rpl5', 'Rplp0', 'Actb', 'Gapdh', 'Rps9', 'Rps3', 'Eef2', 'Hspa8', 'Rpl4', 'Npm1', 'Hnrnpab', 'Rps7', 'Hnrnpa1', 'Rps2']
dysplasic	cellular_component	9.45797e-10	enriched	GO:0005604	basement membrane	['Fn1', 'Timp1', 'Col15a1', 'Vwa1', 'Lama4', 'Col18a1', 'Col4a1', 'Col4a2', 'Nid2', 'Anxa2', 'Rpsa', 'Sparc', 'Nid1', 'Gsto1']
dysplasic	cellular_component	7.7532e-09	enriched	GO:0009986	cell surface	['Cxcr4', 'Hspa5', 'Thbs1', 'Prnp', 'Cd93', 'Msn', 'Clic4', 'Eno1', 'Kit', 'Pdgfa', 'Adamts9', 'Plaur', 'Mif', 'Atp5b', 'Cd63', 'Cdh5', 'Nid2', 'Ctsb', 'Hspa8', 'Anxa2', 'Nt5e', 'Adamts7', 'Sparc', 'Itgb3', 'Lgals1', 'Hsp90ab1', 'Hbegf', 'Cd14', 'Anxa1']
dysplasic	cellular_component	1.39193e-08	enriched	GO:0005634	nucleus	['Ptma', 'Actr3', 'Cxcr4', 'Csrp1', 'Tor1aip2', 'Vim', 'Rpl12', 'Hspa5', 'Ssb', 'Hnrnpa3', 'AA467197', 'Dusp2', 'Prnp', 'Pkig', 'Psma7', 'Rbm3', 'Flna', 'Rpl10', 'Maged1', 'Morf4l2', 'Tmsb4x', 'Anxa5', 'Noct', 'S100a6', 'S100a11', 'Psmb4', 'Rhoc', 'Psma5', 'Gbp2', 'Pde4b', 'Sh3bgrl3', 'Clic4', 'Rpl5', 'Rplp0', 'Rpl6', 'Ran', 'Actb', 'Pomp', 'Creb3l2', 'Gapdh', 'Psmc4', 'Rps3', 'Rps13', 'Nupr1', '…
dysplasic	cellular_component	4.73282e-08	enriched	GO:0045202	synapse	['Rpl7a', 'Fkbp1a', 'Rpl10', 'Slc2a1', 'Ywhah', 'Rpl5', 'Rplp0', 'Rpl6', 'Actb', 'Rps9', 'Psmc4', 'Rpl18', 'Rps17', 'Rps3', 'Rplp2', 'Eef2', 'Uba52', 'Rpsa', 'Sparc', 'Eif5a', 'Pfn1', 'Ccl2', 'Rpl19', 'Itgb3', 'Rps7', 'Rps2', 'Rpl10a', 'Rps18', 'Rpl17']
dysplasic	cellular_component	4.84828e-08	enriched	GO:0042788	polysomal ribosome	['Rpl7a', 'Rpl39', 'Rpl6', 'Rpl18', 'Eef2', 'Rpl19', 'Btf3', 'Rpl10a']
dysplasic	cellular_component	8.46491e-08	enriched	GO:0005911	cell-cell junction	['Actr3', 'Cxcr4', 'Flna', 'Slc2a1', 'Clic4', 'Kit', 'Actb', 'Fscn1', 'Gja1', 'Rap1b', 'Cdh5', 'Itgb3', 'Actg1', 'Dbn1', 'Actn1', 'Cfl1']
dysplasic	cellular_component	1.36881e-07	enriched	GO:0015935	small ribosomal subunit	['Rps9', 'Rps3', 'Rpsa', 'Npm1', 'Rack1', 'Rps2', 'Rps18']
dysplasic	cellular_component	4.9987e-07	enriched	GO:0014069	postsynaptic density	['Rpl12', 'Hnrnpa3', 'Usp50', 'Prnp', 'Pde4b', 'Rpl5', 'Rplp0', 'Rpl6', 'Actb', 'Rps3', 'Eif4g2', 'Rps13', 'Hspa8', 'Rpl4', 'Rpl23', 'Dbn1', 'Rpl10a', 'Rps18']
dysplasic	cellular_component	9.4545e-07	enriched	GO:0015934	large ribosomal subunit	['Rpl12', 'Rbm3', 'Rpl4', 'Npm1', 'Rpl10a', 'Rpl17']
dysplasic	cellular_component	1.61262e-06	enriched	GO:0031012	extracellular matrix	['Fn1', 'Adamts4', 'Thbs1', 'Timp1', 'Col15a1', 'Vwa1', 'Adamts9', 'Col18a1', 'Dcn', 'Col4a1', 'Col4a2', 'Nid2', 'Mmp14', 'Adamts7', 'Sparc', 'Nid1']
dysplasic	cellular_component	2.83782e-06	enriched	GO:0032991	protein-containing complex	['Cxcr4', 'Hspa5', 'Rpl10', 'Maged1', 'Rpl5', 'Ran', 'Actb', 'Cavin3', 'Aldoa', 'Gja1', 'Cd63', 'Ripk3', 'Hspa8', 'Tpm1', 'Anxa2', 'Mapk6', 'Ppia', 'Npm1', 'Rpl23', 'Itgb3', 'P4hb', 'Prelid1', 'Rps7', 'Nfkbia', 'Hif1a', 'Hsp90ab1', 'Myl12a', 'Anxa1']
dysplasic	cellular_component	2.83782e-06	enriched	GO:0005884	actin filament	['Actr3', 'Flna', 'Actb', 'Tpm4', 'Cotl1', 'Tpm1', 'Actg1', 'Dbn1', 'Actn1', 'Anxa1']
dysplasic	cellular_component	4.86598e-06	enriched	GO:0005886	plasma membrane	['Itm2c', 'Cxcr4', 'Selp', 'Vim', 'Hspa5', 'Cd82', 'Prnp', 'Cd93', 'Flna', 'Maged1', 'Msn', 'Morf4l2', 'Anxa5', 'S100a6', 'S100a8', 'Rhoc', 'Gng5', 'Slc2a1', 'Marcksl1', 'Clic4', 'Eno1', 'Ywhah', 'Rell1', 'Kit', 'Fscn1', 'Gng11', 'Gapdh', 'Kcnj8', 'Ap2s1', 'Plaur', 'Rps3', 'Kcne3', 'Aldoa', 'Ptpre', 'Aig1', 'Marcks', 'Gja1', 'Mif', 'Eef2', 'Rap1b', 'Atp5b', 'Cd63', 'Angpt2', 'Cdh5', 'Cotl1', 'Nid…
dysplasic	cellular_component	5.04986e-06	enriched	GO:0030018	Z disc	['Csrp1', 'Fkbp1a', 'Flna', 'Anxa5', 'Pde4b', 'Slc2a1', 'Aldoa', 'Csrp2', 'Actn1', 'Myl12a', 'Pdlim1']
dysplasic	cellular_component	1.10842e-05	enriched	GO:0048471	perinuclear region of cytoplasm	['Itm2c', 'Inhbb', 'Actr3', 'Vim', 'Apln', 'Flna', 'Msn', 'Noct', 'S100a6', 'Gbp2', 'Pde4b', 'Clic4', 'Spp1', 'Nupr1', 'Ctsb', 'Hspa8', 'Anxa2', 'Rack1', 'Ccl2', 'Nme1', 'Dbn1', 'Hsp90ab1', 'Ehd3']
dysplasic	cellular_component	7.57604e-05	enriched	GO:0045121	membrane raft	['Prnp', 'Slc25a5', 'Pgk1', 'Slc2a1', 'Eno1', 'Actb', 'Serpinh1', 'Kcne3', 'Gja1', 'Eef2', 'Atp5b', 'Hspa8', 'Anxa2', 'Cd14']
dysplasic	cellular_component	0.000103885	enriched	GO:0005856	cytoskeleton	['Actr3', 'Vim', 'Flna', 'Msn', 'Tmsb4x', 'S100a8', 'Rhoc', 'Marcksl1', 'Actb', 'Fscn1', 'Ift122', 'Gapdh', 'Rps3', 'Marcks', 'Tpm4', 'Cotl1', 'Tubb3', 'Tpm1', 'Npm1', 'Pfn1', 'Actg1', 'P4hb', 'Dbn1', 'Rhob', 'Rps7', 'Actn1', 'Myo10', 'Rnd1', 'Cct8', 'Tubb6', 'Cfl1', 'Pdlim1']
dysplasic	cellular_component	0.000103885	enriched	GO:0070062	extracellular exosome	['Fn1', 'Serpine1', 'Aldoa', 'Cd63', 'Hspa8', 'Anxa2', 'Actg1', 'Anxa1']
dysplasic	cellular_component	0.000115156	enriched	GO:0005833	hemoglobin complex	['Hbb-bt', 'Hbb-bs', 'Hba-a1', 'Hba-a2']
dysplasic	cellular_component	0.00017374	enriched	GO:0031838	haptoglobin-hemoglobin complex	['Hbb-bt', 'Hbb-bs', 'Hba-a1', 'Hba-a2']
dysplasic	cellular_component	0.000200005	enriched	GO:0016020	membrane	['Itm2c', 'St8sia4', 'Cxcr4', 'Tor1aip2', 'Selp', 'Degs1', 'Vim', 'Rpl7a', 'Hspa5', 'Trp53i11', 'Cd82', 'Prnp', 'Cd93', 'Fkbp1a', 'Slc25a5', 'Maged1', 'Msn', 'Tspan6', 'Tm4sf1', 'Ssr2', 'S100a6', 'S100a8', 'Rhoc', 'Gbp2', 'Gng5', 'Adgrl2', 'Ugcg', 'Pde4b', 'Rps8', 'Slc2a1', 'Rnf19b', 'Marcksl1', 'Clic4', 'Eno1', 'Tnfrsf9', 'Rell1', 'Kit', 'Rplp0', 'Pdgfa', 'Actb', 'Pomp', 'Gng11', 'Calu', 'Creb3l…
dysplasic	cellular_component	0.000230174	enriched	GO:0015629	actin cytoskeleton	['Csrp1', 'Flna', 'Actb', 'Fscn1', 'Aldoa', 'Tpm4', 'Tpm1', 'Actg1', 'Dbn1', 'Rnd1', 'Cfl1', 'Pdlim1']
dysplasic	cellular_component	0.000940195	enriched	GO:0030864	cortical actin cytoskeleton	['Slc2a1', 'Cotl1', 'Eef1a1', 'Dbn1', 'Actn1', 'Cfl1']
dysplasic	cellular_component	0.000940195	enriched	GO:0001725	stress fiber	['Actb', 'Fscn1', 'Tpm4', 'Anxa2', 'Actn1', 'Myl12a', 'Pdlim1']
dysplasic	cellular_component	0.00164952	enriched	GO:0005839	proteasome core complex	['Psma7', 'Psmb4', 'Psma5', 'Psma6']
dysplasic	cellular_component	0.00190703	enriched	GO:0030175	filopodium	['Msn', 'Fscn1', 'Tubb3', 'Dbn1', 'Myo10', 'Cfl1']
dysplasic	cellular_component	0.00247068	enriched	GO:0019773	proteasome core complex, alpha-subunit complex	['Psma7', 'Psma5', 'Psma6']
dysplasic	cellular_component	0.00280635	enriched	GO:0031672	A band	['Rpl6', 'Rpl15', 'Rpl4', 'Rpl17']
dysplasic	cellular_component	0.00374909	enriched	GO:0005844	polysome	['Vim', 'Rps3', 'Eef2', 'Psma6', 'Rpl17']
dysplasic	cellular_component	0.00381705	enriched	GO:0002102	podosome	['Actr3', 'Actb', 'Fscn1', 'Tpm4']
dysplasic	cellular_component	0.0041636	enriched	GO:0031906	late endosome lumen	['Gapdh', 'Hspa8']
dysplasic	cellular_component	0.00594242	enriched	GO:0009897	external side of plasma membrane	['Cxcr4', 'Selp', 'Thbs1', 'Anxa5', 'Tnfrsf9', 'Kit', 'Cxcl9', 'Cxcl10', 'Cdh5', 'Ctsb', 'Mcam', 'Nt5e', 'Itgb3', 'P4hb', 'Ctsl', 'Cd14']
dysplasic	cellular_component	0.00793325	enriched	GO:0098978	glutamatergic synapse	['Actr3', 'Flna', 'Adgrl2', 'Ywhah', 'Actb', 'Gapdh', 'Arf4', 'Hspa8', 'Rpsa', 'Sparc', 'Pfn1', 'Itgb3', 'Dbn1', 'Actn1', 'Cfl1']
dysplasic	cellular_component	0.00837364	enriched	GO:0030863	cortical cytoskeleton	['Flna', 'Actb', 'Tpm4', 'Actn1']
dysplasic	cellular_component	0.00837364	enriched	GO:0030027	lamellipodium	['Actr3', 'Actb', 'Fscn1', 'Tubb3', 'P4hb', 'Dbn1', 'Myo10', 'Cfl1']
dysplasic	cellular_component	0.00837364	enriched	GO:0097060	synaptic membrane	['Eno1', 'Nt5e', 'Ninj1', 'Cfl1', 'Anxa1']
dysplasic	cellular_component	0.00882812	enriched	GO:0001726	ruffle	['Actr3', 'S100a6', 'Fscn1', 'Anxa2', 'Actn1', 'Myo10']
dysplasic	cellular_component	0.00882812	enriched	GO:0042995	cell projection	['Actr3', 'Vim', 'Rbm3', 'Flna', 'Msn', 'Anxa5', 'Rhoc', 'Spp1', 'Fscn1', 'Ift122', 'Kcne3', 'Angpt2', 'Tubb3', 'Rack1', 'Itgb3', 'Dbn1', 'Rhob', 'Actn1', 'Myo10', 'Rnd1', 'Cct8', 'Ehd3', 'Cfl1', 'Anxa1']
dysplasic	cellular_component	0.00971516	enriched	GO:0071944	cell periphery	['Inhbb', 'Msn', 'Pde4b', 'Cdh5', 'Tubb3', 'Nid1']
dysplasic	cellular_component	0.00972842	enriched	GO:0005938	cell cortex	['Flna', 'Rhoc', 'Marcks', 'Anxa2', 'Pfn1', 'Rhob', 'Rnd1']
dysplasic	cellular_component	0.00972842	enriched	GO:0000502	proteasome complex	['Psma7', 'Psmb4', 'Psma5', 'Psmc4', 'Psma6']
dysplasic	cellular_component	0.00977557	enriched	GO:0031092	platelet alpha granule membrane	['Selp', 'Sparc']
dysplasic	cellular_component	0.00977557	enriched	GO:0005730	nucleolus	['Rpl7a', 'Rpl12', 'Flna', 'Morf4l2', 'Rpl5', 'Rpl6', 'Ran', 'Rps9', 'Rpl18', 'Rps3', 'Rps13', 'Eef1a1', 'Npm1', 'Rpl23', 'Rpl19', 'Ctsl', 'Rps7', 'Myo10']
dysplasic	cellular_component	0.0106114	enriched	GO:0098871	postsynaptic actin cytoskeleton	['Actb', 'Actg1', 'Dbn1']
dysplasic	cellular_component	0.0142711	enriched	GO:0030496	midbody	['Hspa5', 'Usp50', 'Slc2a1', 'Clic4', 'Ran', 'Anxa2', 'Rack1']
dysplasic	cellular_component	0.0180727	enriched	GO:0042567	insulin-like growth factor ternary complex	['Igfbp5', 'Igfbp3']
dysplasic	cellular_component	0.0180727	enriched	GO:0031527	filopodium membrane	['Msn', 'Itgb3', 'Ninj1']
dysplasic	cellular_component	0.0180727	enriched	GO:0031091	platelet alpha granule	['Thbs1', 'Igfbp3', 'Sparc']
dysplasic	cellular_component	0.0215552	enriched	GO:0032587	ruffle membrane	['Rps3', 'Arf4', 'Eef1a1', 'Nme1', 'Itgb3']
dysplasic	cellular_component	0.0253122	enriched	GO:0030016	myofibril	['Kcnj8', 'Tpm1', 'Actg1', 'Psma6']
dysplasic	cellular_component	0.0253122	enriched	GO:0030425	dendrite	['Prnp', 'Rbm3', 'Anxa5', 'Rplp0', 'Fscn1', 'Rps3', 'Kcne3', 'Tubb3', 'Hspa8', 'Rack1', 'Eif5a', 'Ccl2', 'Dbn1', 'Ctla2a']
dysplasic	cellular_component	0.031635	enriched	GO:0030426	growth cone	['Cxcr4', 'Flna', 'Eno1', 'Fscn1', 'Tubb3', 'Dbn1', 'Cfl1']
dysplasic	cellular_component	0.031635	enriched	GO:0016234	inclusion body	['Prnp', 'Psmc4', 'Hsp90ab1']
dysplasic	cellular_component	0.0341534	enriched	GO:0005902	microvillus	['Msn', 'Clic4', 'Pdgfa', 'Fscn1', 'Ctsl']
dysplasic	cellular_component	0.0387005	enriched	GO:0005577	fibrinogen complex	['Fn1', 'Thbs1']
dysplasic	cellular_component	0.0416654	enriched	GO:0042383	sarcolemma	['Anxa5', 'Slc2a1', 'Kcnj8', 'Ctsb', 'Anxa2', 'Anxa1']
dysplasic	cellular_component	0.0443163	enriched	GO:0099523	presynaptic cytosol	['Marcksl1', 'Hspa8', 'Hnrnpab']
dysplasic	cellular_component	0.0475393	enriched	GO:0098794	postsynapse	['Actr3', 'Psma7', 'Flna', 'Rplp0', 'Hspa8', 'Pfn1']
dysplasic	cellular_component	0.0490692	enriched	GO:0045111	intermediate filament cytoskeleton	['Vim', 'S100a8', 'Mmp14', 'Cct8']
dysplasic	molecular_function	1.2586e-27	enriched	GO:0003735	structural constituent of ribosome	['Rpl7a', 'Rpl12', 'Rpl35', 'Rpl39', 'Rpl10', 'Rpl22l1', 'Rps8', 'Rpl5', 'Rplp0', 'Rpl6', 'Rpl32', 'Rps9', 'Rpl18', 'Rps17', 'Rps3', 'Rps13', 'Rps15a', 'Rplp2', 'Rpl41', 'Rpl15', 'Rplp1', 'Rpl4', 'Rpsa', 'Rps27a', 'Rpl23', 'Rpl19', 'Rps7', 'Rps2', 'Rpl10a', 'Rps18', 'Rpl17']
dysplasic	molecular_function	6.04625e-16	enriched	GO:0005515	protein binding	['Eef1b2', 'Fn1', 'Actr3', 'Cxcr4', 'Csrp1', 'Tor1aip2', 'Selp', 'Adamts4', 'Vim', 'Rpl7a', 'Rpl12', 'Hspa5', 'Thbs1', 'Usp50', 'Dusp2', 'Prnp', 'Fkbp1a', 'Eif2s2', 'Slc25a5', 'Rpl39', 'Flna', 'Maged1', 'Msn', 'Pgk1', 'Tmsb4x', 'Anxa5', 'Noct', 'S100a6', 'Ppm1j', 'Rhoc', 'Tifa', 'Col15a1', 'Pde4b', 'Slc2a1', 'Clic4', 'Eno1', 'Vwa1', 'Ywhah', 'Kit', 'Rpl5', 'Ran', 'Serpine1', 'Actb', 'Fscn1', 'Pom…
dysplasic	molecular_function	5.49067e-07	enriched	GO:0003723	RNA binding	['Vim', 'Rpl7a', 'Rpl12', 'Ssb', 'Hnrnpa3', 'Rbm3', 'Rpl22l1', 'Noct', 'Eno1', 'Rpl5', 'Rpl6', 'Rps9', 'Rpl18', 'Rps3', 'Eif4g2', 'Eef2', 'Nudt4', 'Rpl15', 'Hspa8', 'Rpl4', 'Npm1', 'Hnrnpab', 'Eif4a1', 'Eif5a', 'Rpl19', 'Psma6', 'Hnrnpa1', 'Rps2', 'Rpl10a', 'Rps18', 'Ddx3y']
dysplasic	molecular_function	2.31814e-06	enriched	GO:0019899	enzyme binding	['Fn1', 'Hspa5', 'Fkbp1a', 'Msn', 'Eno1', 'Ywhah', 'Calu', 'Gapdh', 'Plaur', 'Rps3', 'Cotl1', 'Hspa8', 'Npm1', 'Rack1', 'Nme1', 'Csf3', 'Itgb3', 'P4hb', 'Nfkbia', 'Hif1a', 'Rps2']
dysplasic	molecular_function	2.56302e-06	enriched	GO:0005201	extracellular matrix structural constituent	['Fn1', 'Thbs1', 'Col15a1', 'Vwa1', 'Igfbp7', 'Lama4', 'Col18a1', 'Col4a1', 'Col4a2', 'Nid2', 'Sparc', 'Nid1']
dysplasic	molecular_function	3.34849e-06	enriched	GO:0070180	large ribosomal subunit rRNA binding	['Rpl12', 'Rplp0', 'Rpl23', 'Rpl19', 'Rpl17']
dysplasic	molecular_function	3.34849e-06	enriched	GO:0003779	actin binding	['Actr3', 'Cxcr4', 'Flna', 'Msn', 'Tmsb4x', 'Marcksl1', 'Ywhah', 'Fscn1', 'Marcks', 'Tpm4', 'Cotl1', 'Tpm1', 'Pfn1', 'P4hb', 'Dbn1', 'Actn1', 'Myo10', 'Cfl1', 'Pdlim1']
dysplasic	molecular_function	4.3108e-05	enriched	GO:0042802	identical protein binding	['Fn1', 'Vim', 'Prnp', 'Fkbp1a', 'Psma7', 'Apln', 'Maged1', 'Sat1', 'Anxa5', 'Gbp2', 'Slc2a1', 'Eno1', 'Tnfrsf9', 'Vwa1', 'Ywhah', 'Pdgfa', 'Actb', 'Gapdh', 'Ftl1', 'Aldoa', 'Ptpre', 'Marcks', 'Mif', 'Col18a1', 'Tpm4', 'Ripk3', 'Stc1', 'Ets1', 'Pkm', 'Tpm1', 'Anxa2', 'Eef1a1', 'Upp1', 'Npm1', 'Tnip1', 'Nme1', 'Itgb3', 'Actg1', 'Nfkbia', 'Pgf', 'Lgals1', 'Hsp90ab1', 'Anxa1']
dysplasic	molecular_function	8.77074e-05	enriched	GO:0051015	actin filament binding	['Actr3', 'Flna', 'Marcksl1', 'Fscn1', 'Marcks', 'Eef2', 'Tpm4', 'Cotl1', 'Tpm1', 'Dbn1', 'Actn1', 'Myo10', 'Cfl1']
dysplasic	molecular_function	0.000202131	enriched	GO:0050840	extracellular matrix binding	['Thbs1', 'Spp1', 'Dcn', 'Sparc', 'Itgb3', 'Nid1']
dysplasic	molecular_function	0.000202131	enriched	GO:0002020	protease binding	['Fn1', 'Adamts4', 'Prnp', 'Timp1', 'Kit', 'Serpine1', 'Aldoa', 'Mif', 'Anxa2', 'Itgb3']
dysplasic	molecular_function	0.000202131	enriched	GO:0044877	protein-containing complex binding	['Inhbb', 'Prnp', 'Flna', 'Clic4', 'Eno1', 'Ran', 'Rps3', 'Hbb-bt', 'Hbb-bs', 'Mif', 'Rap1b', 'Cd63', 'Ripk3', 'Ctsb', 'Hba-a1', 'Hba-a2', 'P4hb', 'Ctsl', 'Nfkbia', 'Hif1a', 'Pgf', 'Rps2']
dysplasic	molecular_function	0.000333046	enriched	GO:1990932	5.8S rRNA binding	['Rpl6', 'Rps9', 'Rpl19']
dysplasic	molecular_function	0.000613937	enriched	GO:0031720	haptoglobin binding	['Hbb-bt', 'Hbb-bs', 'Hba-a1', 'Hba-a2']
dysplasic	molecular_function	0.000631918	enriched	GO:0003729	mRNA binding	['Rpl35', 'Hnrnpa3', 'Eif2s2', 'Noct', 'Rpl5', 'Rpl6', 'Rps3', 'Eif4g2', 'Rps13', 'Pkm', 'Eef1a1', 'Rps2']
dysplasic	molecular_function	0.00112825	enriched	GO:0005509	calcium ion binding	['Selp', 'Thbs1', 'Prnp', 'Cd93', 'Anxa5', 'S100a6', 'S100a8', 'S100a11', 'Calu', 'Atp5b', 'Myl6', 'Cdh5', 'Nid2', 'Anxa2', 'Sparc', 'Fkbp10', 'Nid1', 'Actn1', 'Ehd3', 'Anxa1']
dysplasic	molecular_function	0.00174884	enriched	GO:0005178	integrin binding	['Fn1', 'Thbs1', 'Spp1', 'Mmp14', 'Ppia', 'Itgb3', 'P4hb', 'Esm1', 'Actn1']
dysplasic	molecular_function	0.00235241	enriched	GO:0005525	GTP binding	['Rhoc', 'Gbp2', 'Ran', 'Eef2', 'Rap1b', 'Tubb3', 'Arf4', 'Eef1a1', 'Nme1', 'Rhob', 'Rnd1', 'Hsp90ab1', 'Ehd3', 'Tubb6']
dysplasic	molecular_function	0.00319804	enriched	GO:0044325	ion channel binding	['Prnp', 'Fkbp1a', 'Flna', 'Pde4b', 'Ywhah', 'Kcne3', 'Cdh5', 'Actn1', 'Hsp90ab1']
dysplasic	molecular_function	0.00371875	enriched	GO:0004175	endopeptidase activity	['Psma7', 'Psmb4', 'Psma5', 'Adamts9', 'Mmp14', 'Ctsb', 'Ctsl', 'Psma6']
dysplasic	molecular_function	0.00371875	enriched	GO:0070051	fibrinogen binding	['Thbs1', 'Cdh5', 'Itgb3']
dysplasic	molecular_function	0.00371875	enriched	GO:0003746	translation elongation factor activity	['Eef1b2', 'Eef2', 'Eef1a1', 'Eif5a']
dysplasic	molecular_function	0.00371875	enriched	GO:0005520	insulin-like growth factor binding	['Igfbp5', 'Igfbp7', 'Igfbp3', 'Esm1']
dysplasic	molecular_function	0.00371875	enriched	GO:0097718	disordered domain specific binding	['Fn1', 'Gapdh', 'Gja1', 'Tpm1', 'Hsp90ab1']
dysplasic	molecular_function	0.00462989	enriched	GO:0005200	structural constituent of cytoskeleton	['Actr3', 'Vim', 'Tubb3', 'Tpm1', 'Actg1', 'Tubb6']
dysplasic	molecular_function	0.0048294	enriched	GO:0019901	protein kinase binding	['Vim', 'Msn', 'Rhoc', 'Actb', 'Rps3', 'Eef2', 'Mapk6', 'Eef1a1', 'Npm1', 'Nme1', 'Rhob', 'Rps7', 'Hif1a', 'Rnd1', 'Rps18', 'Hsp90ab1', 'Pgam1']
dysplasic	molecular_function	0.00512393	enriched	GO:0016853	isomerase activity	['Fkbp1a', 'Bpgm', 'Mif', 'Ppia', 'Fkbp10', 'P4hb', 'Ppic', 'Pgam1']
dysplasic	molecular_function	0.00809489	enriched	GO:0031625	ubiquitin protein ligase binding	['Cxcr4', 'Hspa5', 'Slc25a5', 'Rpl5', 'Uba52', 'Hspa8', 'Rps27a', 'Rpl23', 'Actg1', 'Nfkbia', 'Hif1a', 'Hsp90ab1']
dysplasic	molecular_function	0.00878397	enriched	GO:0005518	collagen binding	['Pdgfa', 'Serpinh1', 'Dcn', 'Ctsb', 'Sparc', 'Nid1']
dysplasic	molecular_function	0.00878397	enriched	GO:0019825	oxygen binding	['Hbb-bt', 'Hbb-bs', 'Hba-a1', 'Hba-a2']
dysplasic	molecular_function	0.0108681	enriched	GO:1990948	ubiquitin ligase inhibitor activity	['Rpl5', 'Rpl23', 'Rps7']
dysplasic	molecular_function	0.0131841	enriched	GO:0031722	hemoglobin beta binding	['Hbb-bt', 'Hbb-bs']
dysplasic	molecular_function	0.0145042	enriched	GO:0043177	organic acid binding	['Hbb-bt', 'Hba-a1', 'Hba-a2']
dysplasic	molecular_function	0.0179444	enriched	GO:0043236	laminin binding	['Thbs1', 'Rpsa', 'Nid1', 'Lgals1']
dysplasic	molecular_function	0.0228397	enriched	GO:0001530	lipopolysaccharide binding	['Selp', 'Psmb4', 'Ninj1', 'Cd14']
dysplasic	molecular_function	0.0228397	enriched	GO:0005102	signaling receptor binding	['Fn1', 'Apln', 'Msn', 'Serpine1', 'Plaur', 'Lama4', 'Gja1', 'Angpt2', 'Cdh5', 'Hspa8', 'Pfn1', 'Rnd1', 'Cfl1']
dysplasic	molecular_function	0.0228397	enriched	GO:0045236	CXCR chemokine receptor binding	['Cxcl1', 'Cxcl9', 'Cxcl10']
dysplasic	molecular_function	0.0228397	enriched	GO:0043394	proteoglycan binding	['Fn1', 'Ctsb', 'Nid1']
dysplasic	molecular_function	0.02351	enriched	GO:0051082	unfolded protein binding	['Hspa5', 'Serpinh1', 'Hspa8', 'Npm1', 'Cct8', 'Hsp90ab1']
dysplasic	molecular_function	0.025979	enriched	GO:0048306	calcium-dependent protein binding	['Selp', 'S100a6', 'S100a8', 'S100a11', 'Anxa2', 'Anxa1']
dysplasic	molecular_function	0.025979	enriched	GO:0001968	fibronectin binding	['Igfbp5', 'Thbs1', 'Igfbp3', 'Itgb3']
dysplasic	molecular_function	0.0261227	enriched	GO:0008097	5S rRNA binding	['Rpl5', 'Eef2', 'Rpl4']
dysplasic	molecular_function	0.0261227	enriched	GO:0031994	insulin-like growth factor I binding	['Igfbp5', 'Igfbp3', 'Itgb3']
dysplasic	molecular_function	0.0275865	enriched	GO:0004619	phosphoglycerate mutase activity	['Bpgm', 'Pgam1']
dysplasic	molecular_function	0.0275865	enriched	GO:0017098	sulfonylurea receptor binding	['Kcnj8', 'Hsp90ab1']
dysplasic	molecular_function	0.0275865	enriched	GO:0004082	bisphosphoglycerate mutase activity	['Bpgm', 'Pgam1']
dysplasic	molecular_function	0.0284167	enriched	GO:0043022	ribosome binding	['Hspa5', 'Eef2', 'Rpsa', 'Rack1', 'Eif5a']
dysplasic	molecular_function	0.0296336	enriched	GO:0044548	S100 protein binding	['S100a6', 'S100a11', 'Anxa2']
dysplasic	molecular_function	0.0315913	enriched	GO:0005125	cytokine activity	['Inhbb', 'Timp1', 'Cxcl1', 'Cxcl9', 'Cxcl10', 'Spp1', 'Mif', 'Ccl2', 'Csf3']
dysplasic	molecular_function	0.0318497	enriched	GO:0042277	peptide binding	['Rplp0', 'Tubb3', 'Ctsb', 'Hspa8', 'Ctsl', 'Hsp90ab1']
dysplasic	molecular_function	0.0331978	enriched	GO:0044183	protein folding chaperone	['Hspa5', 'Hspa8', 'Cct8', 'Hsp90ab1']
dysplasic	molecular_function	0.0331978	enriched	GO:0004601	peroxidase activity	['Hbb-bt', 'Hbb-bs', 'Hba-a1', 'Hba-a2']
dysplasic	molecular_function	0.0343282	enriched	GO:0005080	protein kinase C binding	['Flna', 'Cavin3', 'Marcks', 'Rack1', 'Itgb3']
dysplasic	molecular_function	0.0357078	enriched	GO:0003755	peptidyl-prolyl cis-trans isomerase activity	['Fkbp1a', 'Ppia', 'Fkbp10', 'Ppic']
dysplasic	molecular_function	0.039211	enriched	GO:0003924	GTPase activity	['Rhoc', 'Gbp2', 'Ran', 'Eef2', 'Rap1b', 'Tubb3', 'Eef1a1', 'Rhob', 'Rnd1', 'Tubb6']
dysplasic	molecular_function	0.0425034	enriched	GO:0030020	extracellular matrix structural constituent conferring tensile strength	['Col15a1', 'Col18a1', 'Col4a1', 'Col4a2']
dysplasic	molecular_function	0.04366	enriched	GO:0008083	growth factor activity	['Inhbb', 'Timp1', 'Cxcl1', 'Pdgfa', 'Csf3', 'Pgf', 'Hbegf']
dysplasic	molecular_function	0.04366	enriched	GO:0030984	kininogen binding	['Ctsb', 'Ctsl']
dysplasic	molecular_function	0.0446411	enriched	GO:0043531	ADP binding	['Pgk1', 'Atp5b', 'Hspa8', 'Pkm']
dysplasic	molecular_function	0.0484068	enriched	GO:0008009	chemokine activity	['Cxcl1', 'Cxcl9', 'Cxcl10', 'Ccl2']
dysplasic	molecular_function	0.00371875	purified	GO:0004984	olfactory receptor activity	[]
normal	biological_process	1.4867e-08	enriched	GO:0019882	antigen processing and presentation	['Psap', 'Ighm', 'H2-K1', 'H2-DMa', 'Psmb9', 'Psmb8', 'H2-Ab1', 'H2-Aa', 'H2-Eb1', 'H2-D1', 'Cd74']
normal	biological_process	0.000207876	enriched	GO:0002376	immune system process	['Mfsd6', 'Serinc3', 'Tril', 'Cd79a', 'Ifitm3', 'Cd81', 'Cd24a', 'Bst2', 'Psmb10', 'Lgals3', 'Cd300lg', 'Cd7', 'Rsad2', 'H2-K1', 'H2-DMa', 'Psmb9', 'Psmb8', 'H2-Ab1', 'H2-Aa', 'H2-Eb1', 'H2-D1', 'H2-T23', 'Cd74', 'Ifit1']
normal	biological_process	0.000259757	enriched	GO:0001525	angiogenesis	['Adam15', 'Jun', 'Lepr', 'Kdr', 'Cav1', 'Mfge8', 'Bsg', 'Ptprb', 'Nrp1', 'Bmp4', 'Jam3', 'Ramp3', 'Tmem100', 'Ramp2', 'Foxc1', 'Acvrl1', 'Epas1']
normal	biological_process	0.000461582	enriched	GO:0002504	antigen processing and presentation of peptide or polysaccharide antigen via MHC class II	['H2-DMa', 'H2-Ab1', 'H2-Aa', 'H2-Eb1']
normal	biological_process	0.000461582	enriched	GO:0007155	cell adhesion	['Adam15', 'Plpp3', 'Cd36', 'Reln', 'Podxl', 'Cd9', 'Vwf', 'Bcam', 'Mfge8', 'Cd24a', 'Col13a1', 'Bsg', 'Nuak1', 'Adgre5', 'Bcar1', 'Jam3', 'Lamb2', 'Cldn7', 'Icam2', 'Itgb4', 'Itga1', 'Fbln5', 'Glycam1', 'Cldn5', 'Pgm5']
normal	biological_process	0.000608553	enriched	GO:0008284	positive regulation of cell population proliferation	['Cst3', 'Fabp4', 'S100a13', 'Acer2', 'Jun', 'Kdr', 'Plac8', 'Reg3b', 'Cxcl12', 'Ntf3', 'Ccnd2', 'Cd81', 'Bmp4', 'Lgals3', 'Clu', 'Tsc22d1', 'Ctsh', 'Cldn7', 'Crip2', 'Lifr', 'Enpp2', 'Cldn5', 'Adrb2', 'Stx3']
normal	biological_process	0.000644238	enriched	GO:0050731	positive regulation of peptidyl-tyrosine phosphorylation	['Ehd4', 'Plpp3', 'Cd36', 'Reln', 'Ntf3', 'Cd81', 'Cd24a', 'Nrp1', 'Ighm', 'Enpp2', 'Cd74']
normal	biological_process	0.00111895	enriched	GO:0045944	positive regulation of transcription by RNA polymerase II	['Cavin2', 'Lmo2', 'Tcf15', 'Rbck1', 'Klf4', 'Jun', 'Cytl1', 'Plac8', 'Foxp1', 'Ntf3', 'Cd81', 'Mcf2l', 'Jund', 'Klf2', 'Ier2', 'Nfix', 'Junb', 'Bmp4', 'Tsc22d1', 'Rgcc', 'Elf1', 'Bcl9l', 'Ebf1', 'Thra', 'Foxc1', 'Fos', 'Fbln5', 'Acvrl1', 'Epas1', 'Brd8', 'Egr1', 'Nr3c1', 'Cdx1', 'Adrb2', 'Klf9', 'Nkx2-3', 'Ablim1']
normal	biological_process	0.0013354	enriched	GO:0019886	antigen processing and presentation of exogenous peptide antigen via MHC class II	['H2-DMa', 'H2-Ab1', 'H2-Aa', 'H2-Eb1', 'Cd74']
normal	biological_process	0.00255413	enriched	GO:0009617	response to bacterium	['Fabp4', 'Cd36', 'Cav1', 'Reg3b', 'Saa1', 'Thrsp', 'Dmbt1', 'Slfn2', 'Ly6a', 'Glycam1', 'Psmb9', 'Ms4a1', 'Ifit1']
normal	biological_process	0.00440632	enriched	GO:0008285	negative regulation of cell population proliferation	['Btg2', 'Klf4', 'Jun', 'Cav1', 'Cxcl12', 'Cd9', 'Ifitm3', 'Bmp4', 'Rgcc', 'Tgfbr2', 'Pttg1', 'Slfn2', 'Timp2', 'Itga1', 'Ndrg1', 'Acvrl1', 'Tns2', 'Dusp1']
normal	biological_process	0.00466312	enriched	GO:0016525	negative regulation of angiogenesis	['Atp2b4', 'Klf4', 'Cd36', 'Rgcc', 'Serpinf1', 'Foxc1', 'Fbln5', 'Cldn5', 'Adrb2']
normal	biological_process	0.00466312	enriched	GO:0006672	ceramide metabolic process	['Fut7', 'Acer2', 'Plpp3', 'Psap', 'Plpp1']
normal	biological_process	0.00486025	enriched	GO:0120162	positive regulation of cold-induced thermogenesis	['Fabp5', 'Fabp4', 'Lepr', 'Cd36', 'Plac8', 'Cav1', 'Thra', 'Epas1', 'Adrb2']
normal	biological_process	0.00621717	enriched	GO:0072659	protein localization to plasma membrane	['Ehd4', 'S100a10', 'Arl6ip5', 'Cd81', 'Bsg', 'Gas6', 'Ramp3', 'Sptbn1', 'Tmem88', 'Ramp2', 'Slc9a3r2']
normal	biological_process	0.00633756	enriched	GO:1903078	positive regulation of protein localization to plasma membrane	['Atp2b4', 'Pgrmc1', 'Lgals3', 'Ramp3', 'Sptbn1', 'Agr2', 'Stx3']
normal	biological_process	0.00633756	enriched	GO:0097241	hematopoietic stem cell migration to bone marrow	['Gas6', 'Jam3', 'Jam2']
normal	biological_process	0.00953244	enriched	GO:0042127	regulation of cell population proliferation	['Ptgs1', 'Txnip', 'Klf4', 'Jun', 'Cd81', 'Jund', 'Junb', 'Clu', 'Tgfbr2', 'Ndrg1', 'Nr3c1', 'Nkx2-3']
normal	biological_process	0.00985047	enriched	GO:0031623	receptor internalization	['Cd36', 'Cav1', 'Cd9', 'Cd81', 'Ramp3', 'Ramp2']
normal	biological_process	0.011461	enriched	GO:0015909	long-chain fatty acid transport	['Fabp5', 'Fabp4', 'Cd36', 'Apoe']
normal	biological_process	0.011461	enriched	GO:0034341	response to interferon-gamma	['Ifitm3', 'Bst2', 'H2-Aa', 'H2-Eb1', 'Cd74']
normal	biological_process	0.011461	enriched	GO:0002250	adaptive immune response	['Mfsd6', 'Cd79a', 'Cd81', 'Jam3', 'Cd7', 'H2-DMa', 'H2-Ab1', 'H2-Aa', 'H2-Eb1', 'H2-T23', 'Cd74']
normal	biological_process	0.0117948	enriched	GO:0010628	positive regulation of gene expression	['Iqgap3', 'Klf4', 'Id3', 'Cd36', 'Cav1', 'Cyp26b1', 'Ifngr1', 'Gas6', 'Mustn1', 'Bmp4', 'Clu', 'Rgcc', 'Ctsh', 'Ramp3', 'Ramp2', 'Foxc1', 'Agr2', 'Cldn5', 'Egr1', 'Cd74']
normal	biological_process	0.0119649	enriched	GO:1902895	positive regulation of pri-miRNA transcription by RNA polymerase II	['Klf4', 'Jun', 'Bmp4', 'Fos', 'Egr1', 'Nr3c1']
normal	biological_process	0.0134651	enriched	GO:0045766	positive regulation of angiogenesis	['Cysltr1', 'Kdr', 'Hspb1', 'Stim1', 'Nrp1', 'Lgals3', 'Ctsh', 'Tgfbr2', 'Ramp2', 'Acvrl1']
normal	biological_process	0.0139697	enriched	GO:0043066	negative regulation of apoptotic process	['Btg2', 'Ckmt1', 'Jun', 'Kdr', 'Plac8', 'Aldh2', 'Ccnd2', 'Gas6', 'Tcim', 'Nqo1', 'Bmp4', 'Lgals3', 'Clu', 'Tsc22d1', 'Ctsh', 'Cldn7', 'Dusp1', 'Lims2', 'Nr3c1', 'Cd74']
normal	biological_process	0.0139697	enriched	GO:0070374	positive regulation of ERK1 and ERK2 cascade	['Ccl21a', 'Jun', 'Cd36', 'Kdr', 'Cxcl12', 'Apoe', 'Gas6', 'Nrp1', 'Bmp4', 'Ramp3', 'Cd74', 'Acta2']
normal	biological_process	0.0192828	enriched	GO:0007182	common-partner SMAD protein phosphorylation	['Bmp4', 'Tgfbr2', 'Sptbn1']
normal	biological_process	0.0261947	enriched	GO:1990869	cellular response to chemokine	['Ccl21a', 'Cxcl12', 'Foxc1', 'Dusp1']
normal	biological_process	0.0279849	enriched	GO:0001937	negative regulation of endothelial cell proliferation	['Cav1', 'Apoe', 'Rgcc', 'Acvrl1', 'Xdh']
normal	biological_process	0.0301642	enriched	GO:0071363	cellular response to growth factor stimulus	['Ehd4', 'Klf4', 'Gas6', 'Bmp4', 'Tgfbr2', 'Acvrl1']
normal	biological_process	0.0301642	enriched	GO:0071277	cellular response to calcium ion	['Jun', 'Rasa4', 'Jund', 'Junb', 'Fos', 'Mylk', 'Syt7']
normal	biological_process	0.0407959	enriched	GO:0006816	calcium ion transport	['Atp2b4', 'Cysltr1', 'Clca1', 'Gja4', 'Cav1', 'Stim1', 'Ramp3', 'Atp2a3', 'Ramp2']
normal	biological_process	0.0407959	enriched	GO:0050873	brown fat cell differentiation	['Fabp4', 'Selenbp1', 'Plac8', 'Arl4a', 'Adrb2']
normal	biological_process	0.0407959	enriched	GO:0002474	antigen processing and presentation of peptide antigen via MHC class I	['H2-K1', 'H2-D1', 'H2-T23']
normal	biological_process	0.0407959	enriched	GO:0048010	vascular endothelial growth factor receptor signaling pathway	['Kdr', 'Bcar1', 'Nrp1', 'Foxc1']
normal	biological_process	0.0407959	enriched	GO:0043537	negative regulation of blood vessel endothelial cell migration	['Atp2b4', 'Apoe', 'Rgcc', 'Acvrl1']
normal	biological_process	0.0443904	enriched	GO:0042755	eating behavior	['Tcf15', 'Lepr', 'Cd36', 'Pyy', 'Ace']
normal	biological_process	0.0443904	enriched	GO:0008217	regulation of blood pressure	['Ptgs1', 'Gucy1a1', 'Ramp2', 'Ace', 'Acvrl1', 'Acta2']
normal	biological_process	0.0444594	enriched	GO:0010629	negative regulation of gene expression	['Atp2b4', 'Iqgap3', 'Klf4', 'Id3', 'Cd36', 'Kdr', 'Apoe', 'Bmp4', 'Serpinf1', 'Ace', 'Acvrl1', 'Cldn5', 'Xdh']
normal	biological_process	0.0485638	enriched	GO:0051599	response to hydrostatic pressure	['Atp2b4', 'Krt8']
normal	biological_process	0.0485638	enriched	GO:1902998	positive regulation of neurofibrillary tangle assembly	['Apoe', 'Clu']
normal	biological_process	0.0485638	enriched	GO:1905521	regulation of macrophage migration	['Cd9', 'Cd81']
normal	biological_process	0.0485638	enriched	GO:0060433	bronchus development	['Bmp4', 'Tgfbr2']
normal	biological_process	0.0487677	enriched	GO:0006979	response to oxidative stress	['Ptgs1', 'Cst3', 'Txnip', 'Upk3bl', 'Apoe', 'Nqo1', 'Ndufa6', 'Epas1']
normal	biological_process	0.0487677	enriched	GO:1901214	regulation of neuron death	['Ctsz', 'Apoe', 'Sncg', 'Clu']
normal	biological_process	0.000890848	purified	GO:0007608	sensory perception of smell	[]
normal	cellular_component	1.91207e-18	enriched	GO:0005886	plasma membrane	['Prex2', 'Cavin2', 'Mfsd6', 'Des', 'Pigr', 'Atp2b4', 'Ephx1', 'Ehd4', 'Slc28a2', 'Thbd', 'Cst3', 'Serinc3', 'Sulf2', 'Fhl1', 'Cysltr1', 'Slc50a1', 'S100a13', 'Aqp7', 'Jun', 'Lepr', 'Plpp3', 'Tspan1', 'Gja4', 'Alpl', 'Cd36', 'Kdr', 'Hcar1', 'Hspb1', 'Rasa4', 'Cav1', 'Podxl', 'Igkc', 'Vamp5', 'Slc6a6', 'Arl6ip5', 'Cxcl12', 'Cd9', 'Apoe', 'Bcam', 'Cd79a', 'Lipe', 'Spint2', 'Fcgrt', 'Emp3', 'Slco2b1…
normal	cellular_component	3.5627e-18	enriched	GO:0016020	membrane	['Cavin2', 'Mfsd6', 'Pnkd', 'Des', 'Pigr', 'Tmcc2', 'Atp2b4', 'Fmo2', 'Rgs5', 'Ackr1', 'Ephx1', 'Fut7', 'St6galnac6', 'Ptgs1', 'Slc43a3', 'Ehd4', 'Ckmt1', 'Slc28a2', 'Thbd', 'Map1lc3a', 'Serinc3', 'Pgrmc1', 'Cysltr1', 'Rnf128', 'Stmn2', 'Dpm3', 'Slc50a1', 'Adam15', 'Selenbp1', 'Palmd', 'Smim27', 'Aqp7', 'Acer2', 'Lepr', 'Plpp3', 'Pdzk1ip1', 'Cyp4b1', 'Tspan1', 'Gja4', 'Alpl', 'Cd36', 'Kdr', 'Hcar…
normal	cellular_component	4.71076e-14	enriched	GO:0005576	extracellular region	['Crispld1', 'Pigr', 'Prelp', 'Mptx1', 'Cst3', 'Pltp', 'Fabp5', 'S100a13', 'Gstm1', 'Clca1', 'Ccl21a', 'Lepr', 'Fgl2', 'Reln', 'Gm1673', 'Kdr', 'Eln', 'Mmrn1', 'Igkc', 'Reg3b', 'Fbln2', 'Cxcl12', 'Cd9', 'Vwf', 'Ntf3', 'Mgp', 'Apoe', 'Ltbp4', 'Klk14', 'Saa1', 'Mfge8', 'Zg16', 'Dmbt1', 'Smpdl3a', 'Psap', 'Gas6', 'Enpp6', 'Adgre5', 'Itih3', 'Sema3g', 'Bmp4', 'Lgals3', 'C1qtnf9', 'Clu', 'Itm2b', 'Jam…
normal	cellular_component	9.67522e-14	enriched	GO:0005615	extracellular space	['Crispld1', 'Pigr', 'Prelp', 'Mptx1', 'Thbd', 'Cst3', 'Pltp', 'Sulf2', 'Ctsz', 'Fabp5', 'Adam15', 'S100a13', 'S100a10', 'Ccl21a', 'Lepr', 'Alpl', 'Fgl2', 'Reln', 'Tril', 'Reg3b', 'Cxcl12', 'Vwf', 'Ntf3', 'Mgp', 'Apoe', 'Lipe', 'Fcgbp', 'Lgals4', 'Klk14', 'Fcgrt', 'Saa1', 'Mfge8', 'Zg16', 'Dmbt1', 'Smpdl3a', 'Psap', 'Col13a1', 'Gas6', 'Sema3g', 'Bmp4', 'Lgals3', 'C1qtnf9', 'Clu', 'Itm2b', 'Jam3',…
normal	cellular_component	5.4322e-12	enriched	GO:0009986	cell surface	['Thbd', 'Sulf2', 'Ctsz', 'Adam15', 'Cd36', 'Kdr', 'Cav1', 'Vamp5', 'Cd9', 'Apoe', 'Bcam', 'Ifitm3', 'Cd24a', 'Plvap', 'Bst2', 'Nrp1', 'Lgals3', 'Clu', 'Jam3', 'Tgfbr2', 'Ramp3', 'Car4', 'Ramp2', 'Itgb4', 'Timp2', 'Itga1', 'Ighm', 'Ly6c1', 'Acvrl1', 'Jam2', 'Atp5j', 'H2-K1', 'H2-DMa', 'H2-Ab1', 'H2-D1', 'H2-T23', 'Cd74', 'Slc3a2', 'Ms4a1']
normal	cellular_component	1.94949e-09	enriched	GO:0062023	collagen-containing extracellular matrix	['Prelp', 'Cst3', 'Ctsz', 'S100a13', 'S100a10', 'Fgl2', 'Reln', 'Eln', 'Mmrn1', 'Reg3b', 'Fbln2', 'Vwf', 'Mgp', 'Ltbp4', 'Lgals4', 'Mfge8', 'Zg16', 'Dmbt1', 'Col13a1', 'Itih3', 'Lgals3', 'Lamb2', 'Clec14a', 'Fbln5']
normal	cellular_component	1.76731e-08	enriched	GO:0005737	cytoplasm	['Cavin2', 'Pnkd', 'Des', 'Btg2', 'Rgs5', 'Tubb4b', 'St6galnac6', 'Fbxw2', 'Ptgs1', 'Ehd4', 'Stard9', 'Cdc25b', 'Cst3', 'Map1lc3a', 'Myl9', 'Mid1ip1', 'Fhl1', 'Rnf128', 'Tsc22d3', 'Stmn2', 'Fabp5', 'Fabp4', 'Gucy1a1', 'Iqgap3', 'S100a1', 'S100a13', 'S100a10', 'Selenbp1', 'Txnip', 'Gstm1', 'Palmd', 'Car8', 'Aqp7', 'Tpm2', 'Klf4', 'Tspan1', 'Id3', 'Rbp7', 'Cd36', 'Reln', 'Limch1', 'Kdr', 'Ttc28', '…
normal	cellular_component	6.98097e-08	enriched	GO:0009897	external side of plasma membrane	['Thbd', 'Lepr', 'Cd36', 'Kdr', 'Igkc', 'Cxcl12', 'Cd9', 'Vwf', 'Cd79a', 'Fcgrt', 'Mfge8', 'Cd24a', 'Adgre5', 'Lgals3', 'Tgfbr2', 'Ace', 'Itga1', 'Clec14a', 'Ighm', 'Lifr', 'Ly6a', 'Ly6c1', 'H2-K1', 'H2-Ab1', 'H2-Aa', 'H2-D1', 'H2-T23', 'Cd74', 'Ms4a1']
normal	cellular_component	4.46298e-07	enriched	GO:0016021	integral component of membrane	['Mfsd6', 'Pigr', 'Tmcc2', 'Atp2b4', 'Fmo2', 'Ackr1', 'Ephx1', 'Fut7', 'St6galnac6', 'Slc43a3', 'Slc28a2', 'Thbd', 'Serinc3', 'Pgrmc1', 'Cysltr1', 'Rnf128', 'Dpm3', 'Slc50a1', 'Adam15', 'Clca1', 'Smim27', 'Aqp7', 'Acer2', 'Lepr', 'Plpp3', 'Pdzk1ip1', 'Tspan1', 'Gja4', 'Cd36', 'Kdr', 'Hcar1', 'Upk3bl', 'Ndufa4', 'Cav1', 'Podxl', 'Tmem176a', 'Tril', 'Vamp5', 'Slc6a6', 'Arl6ip5', 'Cd9', 'Mgst1', 'Tm…
normal	cellular_component	5.29846e-06	enriched	GO:0035976	transcription factor AP-1 complex	['Jun', 'Jund', 'Junb', 'Fos']
normal	cellular_component	7.61289e-06	enriched	GO:0042613	MHC class II protein complex	['H2-DMa', 'H2-Ab1', 'H2-Aa', 'H2-Eb1', 'Cd74']
normal	cellular_component	1.49423e-05	enriched	GO:0042383	sarcolemma	['Des', 'Atp2b4', 'Cd36', 'Cav1', 'Utrn', 'Bsg', 'Car4', 'Krt19', 'Krt8', 'Adrb2', 'Ahnak', 'Pgm5']
normal	cellular_component	0.000316377	enriched	GO:0005901	caveola	['Cavin2', 'Cd36', 'Cav1', 'Lipe', 'Plvap', 'Tgfbr2', 'Cavin1', 'Plpp1', 'Adrb2']
normal	cellular_component	0.000807669	enriched	GO:0045121	membrane raft	['Cavin2', 'S100a10', 'Plpp3', 'Cd36', 'Kdr', 'Cav1', 'Cd79a', 'Cd24a', 'Bsg', 'Tgfbr2', 'Cavin1', 'Itga1', 'Hspa1a', 'H2-D1', 'Ahnak']
normal	cellular_component	0.00087558	enriched	GO:0043235	receptor complex	['Pigr', 'Lepr', 'Cd36', 'Kdr', 'Ptprb', 'Kctd12', 'Tgfbr2', 'Ramp3', 'Ramp2', 'Itgb4', 'Lifr', 'Acvrl1', 'Adrb2']
normal	cellular_component	0.00087558	enriched	GO:0005911	cell-cell junction	['Des', 'Iqgap3', 'Usp53', 'Aqp7', 'Col13a1', 'Jam3', 'Krt8', 'Cldn5', 'Mylk', 'Fndc1', 'Lims2', 'Ahnak', 'Stx3']
normal	cellular_component	0.00131366	enriched	GO:0005783	endoplasmic reticulum	['Tmcc2', 'Fmo2', 'Ephx1', 'Ptgs1', 'Ehd4', 'Cst3', 'Sulf2', 'Ctsz', 'Pgrmc1', 'Rnf128', 'Dpm3', 'S100a10', 'Plpp3', 'Cyp4b1', 'Cd36', 'Kdr', 'Cav1', 'Cyp26b1', 'Arl6ip5', 'Vwf', 'Mgp', 'Mgst1', 'Tmtc1', 'Apoe', 'Stim1', 'Ifitm3', 'Ifngr1', 'Bsg', 'Clu', 'Atp2a3', 'Tmem100', 'Cavin1', 'Rasgrf2', 'Rsad2', 'Agr2', 'Fos', 'Serpina1e', 'Gramd4', 'H2-K1', 'H2-D1', 'Cd74']
normal	cellular_component	0.00164743	enriched	GO:0016327	apicolateral plasma membrane	['Thbd', 'Cldn7', 'Krt19', 'Krt8', 'Cldn5']
normal	cellular_component	0.00174591	enriched	GO:0031012	extracellular matrix	['Alpl', 'Reln', 'Tril', 'Vwf', 'Mgp', 'Apoe', 'Ltbp4', 'Fcgbp', 'Dmbt1', 'Col13a1', 'Lgals3', 'Timp2', 'Ecm2', 'Kazald1']
normal	cellular_component	0.00197626	enriched	GO:1990111	spermatoproteasome complex	['Psmb10', 'Psmb9', 'Psmb8']
normal	cellular_component	0.00227342	enriched	GO:0042589	zymogen granule membrane	['Clca1', 'Zg16', 'Dmbt1', 'Stx3']
normal	cellular_component	0.00261366	enriched	GO:0005794	Golgi apparatus	['Fut7', 'St6galnac6', 'Ptgs1', 'Cst3', 'Serinc3', 'Sulf2', 'Rnf128', 'Stmn2', 'Slc50a1', 'S100a1', 'Acer2', 'Plpp3', 'Cd36', 'Hs3st1', 'Kdr', 'Cav1', 'Vamp5', 'Apoe', 'Zg16', 'Bst2', 'Kifc3', 'Itm2b', 'Jam3', 'Car4', 'Copz2', 'St6galnac2', 'Rsad2', 'Serpina1e', 'Enpp2', 'St3gal6', 'H2-K1', 'H2-Ab1', 'H2-D1', 'Clic5', 'Cd74', 'Adrb2']
normal	cellular_component	0.00369567	enriched	GO:0016010	dystrophin-associated glycoprotein complex	['Utrn', 'Krt19', 'Krt8', 'Pgm5']
normal	cellular_component	0.00503045	enriched	GO:0016324	apical plasma membrane	['Cav1', 'Podxl', 'Slc6a6', 'Cd9', 'Slco2b1', 'Cd81', 'Bst2', 'Car4', 'Cd300lg', 'Muc13', 'Slc9a3r2', 'Adrb2', 'Pard6g', 'Slc3a2', 'Stx3']
normal	cellular_component	0.0055979	enriched	GO:0030670	phagocytic vesicle membrane	['Dmbt1', 'H2-K1', 'H2-D1', 'H2-T23']
normal	cellular_component	0.00674689	enriched	GO:0043034	costamere	['Krt19', 'Krt8', 'Ahnak', 'Pgm5']
normal	cellular_component	0.00709779	enriched	GO:0001725	stress fiber	['Myl9', 'Limch1', 'Myh11', 'Mylk', 'Pgm5', 'Acta2', 'Ablim1']
normal	cellular_component	0.0080778	enriched	GO:0009925	basal plasma membrane	['Cav1', 'Slco2b1', 'Cd81', 'Ace', 'Itgb4', 'Slc3a2']
normal	cellular_component	0.00902411	enriched	GO:0031225	anchored component of membrane	['Alpl', 'Cd24a', 'Enpp6', 'Bst2', 'Lypd8', 'Car4', 'Ly6e', 'Ly6a', 'Ly6c1']
normal	cellular_component	0.00977687	enriched	GO:0005887	integral component of plasma membrane	['Atp2b4', 'Slc28a2', 'Thbd', 'Cysltr1', 'Clca1', 'Aqp7', 'Lepr', 'Plpp3', 'Tspan1', 'Kdr', 'Cav1', 'Vamp5', 'Slc6a6', 'Cd9', 'Bcam', 'Slco2b1', 'Stim1', 'Aqp8', 'Cd81', 'Bsg', 'Adgre5', 'Sema3g', 'Jam3', 'Tgfbr2', 'Icam2', 'Plpp1', 'Tspan13', 'Enpp2', 'Acvrl1', 'Jam2', 'Cd74', 'Adrb2', 'Ms4a1']
normal	cellular_component	0.010353	enriched	GO:0071944	cell periphery	['Cd36', 'Kdr', 'Actg2', 'Clu', 'Krt19', 'Icam2', 'Krt8']
normal	cellular_component	0.0109859	enriched	GO:0005771	multivesicular body	['Cst3', 'Cd79a', 'H2-DMa', 'H2-Ab1', 'Cd74']
normal	cellular_component	0.0118404	enriched	GO:0005856	cytoskeleton	['Des', 'Tubb4b', 'Stard9', 'Cdc25b', 'Map1lc3a', 'Myl9', 'Mid1ip1', 'Rnf128', 'Tpm2', 'Limch1', 'Ttc28', 'Hspb1', 'Actg2', 'Arl6ip5', 'Stim1', 'Kifc3', 'Tppp3', 'Sncg', 'Clu', 'Rgcc', 'Cnn1', 'Sptbn1', 'Rflnb', 'Ndrg1', 'Cdc42ep1', 'Mylk', 'Kank3', 'Clic5', 'Nr3c1', 'Pgm5', 'Acta2', 'Marveld1', 'Ablim1']
normal	cellular_component	0.0162566	enriched	GO:0030018	Z disc	['Des', 'Atp2b4', 'Myl9', 'S100a1', 'Hspb1', 'Krt19', 'Krt8', 'Pgm5']
normal	cellular_component	0.0175611	enriched	GO:0042612	MHC class I protein complex	['H2-K1', 'H2-D1', 'H2-T23']
normal	cellular_component	0.0179099	enriched	GO:0005764	lysosome	['Cst3', 'Ctsz', 'Tspan1', 'Lamtor4', 'Apoe', 'Ifitm3', 'Psap', 'Ctsh', 'Ramp3', 'Ace', 'H2-DMa', 'H2-Aa', 'Cd74', 'Slc3a2', 'Syt7']
normal	cellular_component	0.0245839	enriched	GO:1903143	adrenomedullin receptor complex	['Ramp3', 'Ramp2']
normal	cellular_component	0.0274892	enriched	GO:0071556	integral component of lumenal side of endoplasmic reticulum membrane	['H2-K1', 'H2-D1', 'H2-T23']
normal	cellular_component	0.0349372	enriched	GO:0070062	extracellular exosome	['Adam15', 'Cd9', 'Cd81', 'Car4', 'Ace', 'Ahnak']
normal	cellular_component	0.0354159	enriched	GO:0030054	cell junction	['Fabp5', 'Adam15', 'Palmd', 'Usp53', 'Tspan1', 'Gja4', 'Kdr', 'Col13a1', 'Ptprr', 'Kifc3', 'Bcar1', 'Kctd12', 'Jam3', 'Cldn7', 'Itgb4', 'Tns2', 'Cldn5', 'Arhgap31', 'Jam2', 'Lims2', 'Pard6g', 'Slc3a2', 'Syt7', 'Pgm5']
normal	molecular_function	3.66066e-20	enriched	GO:0005515	protein binding	['Cavin2', 'Pnkd', 'Des', 'Atp2b4', 'Btg2', 'Fbxw2', 'Lmo2', 'Ehd4', 'Ckmt1', 'Cdc25b', 'Rbck1', 'Map1lc3a', 'Tshz2', 'Mid1ip1', 'Pgrmc1', 'Fhl1', 'Cysltr1', 'Tsc22d3', 'Stmn2', 'Iqgap3', 'Adam15', 'S100a1', 'S100a10', 'Txnip', 'Gstm1', 'Palmd', 'Usp53', 'Car8', 'Tpm2', 'Klf4', 'Jun', 'Lepr', 'Id3', 'Alpl', 'Cd36', 'Reln', 'Mxd4', 'Kdr', 'Plac8', 'Gbp4', 'Aldh2', 'Eln', 'Ndufa4', 'Cav1', 'Tmem176…
normal	molecular_function	4.33441e-08	enriched	GO:0005178	integrin binding	['Adam15', 'Plpp3', 'Kdr', 'Cxcl12', 'Cd9', 'Vwf', 'Mfge8', 'Cd81', 'Utrn', 'Jam3', 'Lamb2', 'Icam2', 'Itgb4', 'Timp2', 'Fbln5', 'Jam2']
normal	molecular_function	0.000616726	enriched	GO:0005201	extracellular matrix structural constituent	['Prelp', 'Reln', 'Eln', 'Mmrn1', 'Fbln2', 'Vwf', 'Ltbp4', 'Mfge8', 'Dmbt1', 'Col13a1', 'Lamb2']
normal	molecular_function	0.0015687	enriched	GO:0001540	amyloid-beta binding	['Cst3', 'Cd36', 'Apoe', 'Clu', 'Itm2b', 'Pfdn5', 'Cd74', 'Adrb2']
normal	molecular_function	0.0019111	enriched	GO:0042802	identical protein binding	['Des', 'Lmo2', 'Ckmt1', 'Cst3', 'Rbck1', 'Mid1ip1', 'Fabp5', 'S100a1', 'Gstm1', 'Tpm2', 'Jun', 'Lepr', 'Kdr', 'Aldh2', 'Hspb1', 'Cav1', 'Reg3b', 'Foxp1', 'Vwf', 'Mgst1', 'Apoe', 'Cd79a', 'Thrsp', 'Stim1', 'Oat', 'Psap', 'Plvap', 'Kifc3', 'Nqo1', 'Bmp4', 'C1qtnf9', 'Kctd12', 'Jam3', 'Aplp2', 'Mns1', 'Cavin1', 'Agr2', 'Fos', 'Serpina1e', 'Ighm', 'Tns2', 'Slc9a3r2', 'Tff3', 'Xdh', 'Nr3c1', 'Adrb2',…
normal	molecular_function	0.0056752	enriched	GO:0001605	adrenomedullin receptor activity	['Gpr182', 'Ramp3', 'Ramp2']
normal	molecular_function	0.00749802	enriched	GO:0030881	beta-2-microglobulin binding	['Fcgrt', 'H2-K1', 'H2-D1', 'H2-T23']
normal	molecular_function	0.0219339	enriched	GO:0044877	protein-containing complex binding	['Gucy1a1', 'Jun', 'Cd36', 'Ndufa4', 'Cav1', 'Apoe', 'Zfp36', 'Clu', 'Ctsh', 'Sptbn1', 'Thra', 'Krt19', 'Fos', 'Krt8', 'Atp5j', 'H2-K1', 'H2-Ab1', 'H2-Aa', 'H2-D1', 'Nr3c1', 'Adrb2', 'Malat1']
normal	molecular_function	0.0219339	enriched	GO:0019838	growth factor binding	['Kdr', 'Reg3b', 'Ltbp4', 'Nrp1', 'Lifr', 'Dusp1']
normal	molecular_function	0.0318524	enriched	GO:0042605	peptide antigen binding	['H2-K1', 'H2-Ab1', 'H2-Aa', 'H2-D1', 'H2-T23']
normal	molecular_function	0.000616726	purified	GO:0004984	olfactory receptor activity	[]
